# Supplementary material for: Using hierarchical similarity to examine the genetics of Behçet’s disease
Source: BMC Res Notes. 2021 Sep 10;14:353. doi: 10.1186/s13104-021-05767-6 (PMC8434716; doi:10.1186/s13104-021-05767-6)
Supplement: Supplementary file 3 — Additional file 3: The genesets included in this text (.txt) file reference studies looking into the genetics of BD. These genesets wereused to conduct the BD HiSIM Run. This text file was created using the export genesets functionality inGeneweaver. All genesets included are publicly available and searchable on Geneweaver. [file 13104_2021_5767_MOESM3_ESM.txt]

[GeneSet]
##Source=GeneWeaver Generated
##Type=N\A
##Project=N\A
##Name=The Union of 15 Behcets disease GeneSets.
##Description=The Boolean Algebra tool was used to find the Union of 15 sets: 269664, 398616, 269480, 269960, 267757, 398295, 398611, 398291, 398293, 398614, 398615, 398294, 398292, 398298, 398300
##Tag=GeneWeaver
CD4	1.00000000000000000000
VEGFA	1.00000000000000000000
SUMO4	1.00000000000000000000
IFIT2	1.00000000000000000000
SERPINB2	1.00000000000000000000
CCDC180	1.00000000000000000000
SAMSN1	1.00000000000000000000
YIPF7	1.00000000000000000000
UBASH3B	1.00000000000000000000
TFCP2L1	1.00000000000000000000
TNF	1.00000000000000000000
YY1	1.00000000000000000000
THBS1	1.00000000000000000000
REL	1.00000000000000000000
JUND	1.00000000000000000000
SERPINB9	1.00000000000000000000
TNFRSF1A	1.00000000000000000000
AKIRIN2	1.00000000000000000000
TNFAIP3	1.00000000000000000000
PROCR	1.00000000000000000000
IL1A	1.00000000000000000000
CD6	1.00000000000000000000
IL6R	1.00000000000000000000
UBAC2	1.00000000000000000000
DUSP1	1.00000000000000000000
BCL2L11	1.00000000000000000000
IL1RN	1.00000000000000000000
C6orf15	1.00000000000000000000
DUSP2	1.00000000000000000000
FOXP3	1.00000000000000000000
PSORS1C1	1.00000000000000000000
DHX9	1.00000000000000000000
NR4A2	1.00000000000000000000
KIR2DL4	1.00000000000000000000
CEACAM8	1.00000000000000000000
NAALADL2	1.00000000000000000000
DAB2	1.00000000000000000000
NAPA	1.00000000000000000000
DDX3X	1.00000000000000000000
CPVL	1.00000000000000000000
PIK3R1	1.00000000000000000000
NKTR	1.00000000000000000000
CXCL1	1.00000000000000000000
CXCL3	1.00000000000000000000
CXCL2	1.00000000000000000000
DEFA1	1.00000000000000000000
PDE4B	1.00000000000000000000
FCRL2	1.00000000000000000000
EREG	1.00000000000000000000
HLA-B	1.00000000000000000000
NLRP3	1.00000000000000000000
CD84	1.00000000000000000000
NCOA5	1.00000000000000000000
MICB	1.00000000000000000000
TLR2	1.00000000000000000000
PROS1	1.00000000000000000000
IER3	1.00000000000000000000
GIMAP4	1.00000000000000000000
GIMAP2	1.00000000000000000000
AP2M1	1.00000000000000000000
SOCS3	1.00000000000000000000
GIMAP1	1.00000000000000000000
IL6ST	1.00000000000000000000
CD72	1.00000000000000000000
THBD	1.00000000000000000000
IL23R	1.00000000000000000000
CIITA	1.00000000000000000000
CCR3	1.00000000000000000000
CCR1	1.00000000000000000000
NOD1	1.00000000000000000000
IL12RB2	1.00000000000000000000
SERPINE2	1.00000000000000000000
IRF5	1.00000000000000000000
MEFV	1.00000000000000000000
FUT2	1.00000000000000000000
BLNK	1.00000000000000000000
SOCS1	1.00000000000000000000
F5	1.00000000000000000000
NOD2	1.00000000000000000000
CSF3R	1.00000000000000000000
STAT1	1.00000000000000000000
EGR1	1.00000000000000000000
STAT2	1.00000000000000000000
HLA-A	1.00000000000000000000
CCL3	1.00000000000000000000
CD3E	1.00000000000000000000
PTX3	1.00000000000000000000
TFPI	1.00000000000000000000
PLK2	1.00000000000000000000
KLRC4-KLRK1	1.00000000000000000000
TLR4	1.00000000000000000000
CCL20	1.00000000000000000000
IL12A	1.00000000000000000000
CD28	1.00000000000000000000
CTLA4	1.00000000000000000000
ICOS	1.00000000000000000000
CXCR4	1.00000000000000000000
NAMPT	1.00000000000000000000
CCL2	1.00000000000000000000
STAT4	1.00000000000000000000
MMP8	1.00000000000000000000
ERAP1	1.00000000000000000000
ICAM1	1.00000000000000000000
IL19	1.00000000000000000000
IL10	1.00000000000000000000
PSTPIP1	1.00000000000000000000
IRF8	1.00000000000000000000
CPLX1	1.00000000000000000000

[GeneSet]
##Source=GeneWeaver Generated
##Type=N\A
##Project=N\A
##Name=Sjogren's Human Union of 7 GeneSets.
##Description=The Boolean Algebra tool was used to find the Union of 7 sets: 237002, 267735, 268240, 231473, 270323, 231541, 245047
##Tag=GeneWeaver
POU2AF1	1.00000000000000000000
C1QA	1.00000000000000000000
RBBP4	1.00000000000000000000
NFKBIL1	1.00000000000000000000
PDGFA	1.00000000000000000000
PHB2	1.00000000000000000000
MBL2	1.00000000000000000000
AQP4	1.00000000000000000000
TRIM21	1.00000000000000000000
GTF2IRD1	1.00000000000000000000
TNFSF13	1.00000000000000000000
C4B	1.00000000000000000000
GNAQ	1.00000000000000000000
IFNB1	1.00000000000000000000
TGFB1	1.00000000000000000000
MERTK	1.00000000000000000000
ALDH3A2	1.00000000000000000000
CD4	1.00000000000000000000
GTF2I	1.00000000000000000000
HARS1	1.00000000000000000000
LTA	1.00000000000000000000
TNF	1.00000000000000000000
LTB	1.00000000000000000000
ID3	1.00000000000000000000
CD22	1.00000000000000000000
IL12B	1.00000000000000000000
IL7R	1.00000000000000000000
TNFRSF1A	1.00000000000000000000
BTNL2	1.00000000000000000000
TSBP1	1.00000000000000000000
IL18	1.00000000000000000000
AIF1	1.00000000000000000000
IL6	1.00000000000000000000
ICA1	1.00000000000000000000
HLA-DRA	1.00000000000000000000
HLA-DRB5	1.00000000000000000000
HLA-DRB1	1.00000000000000000000
TLX1	1.00000000000000000000
HLA-DQA1	1.00000000000000000000
FCGR2A	1.00000000000000000000
AKR1E2	1.00000000000000000000
HLA-DQB1	1.00000000000000000000
IFNGR1	1.00000000000000000000
RAG1	1.00000000000000000000
CDKN1A	1.00000000000000000000
FCGR2B	1.00000000000000000000
CXCL13	1.00000000000000000000
IL17A	1.00000000000000000000
TNFAIP3	1.00000000000000000000
APOE	1.00000000000000000000
C3	1.00000000000000000000
CCL21	1.00000000000000000000
TYRP1	1.00000000000000000000
IL1B	1.00000000000000000000
TNFSF13B	1.00000000000000000000
AQP5	1.00000000000000000000
IRF7	1.00000000000000000000
RO60	1.00000000000000000000
SSB	1.00000000000000000000
FOXP3	1.00000000000000000000
ADAM17	1.00000000000000000000
B2M	1.00000000000000000000
ABCA7	1.00000000000000000000
IL7	1.00000000000000000000
WAS	1.00000000000000000000
LYN	1.00000000000000000000
MAP3K14	1.00000000000000000000
CASP8	1.00000000000000000000
E2F1	1.00000000000000000000
TLR7	1.00000000000000000000
MKI67	1.00000000000000000000
SH2D1A	1.00000000000000000000
ADH5	1.00000000000000000000
FASLG	1.00000000000000000000
IL4	1.00000000000000000000
MMP9	1.00000000000000000000
IFNAR1	1.00000000000000000000
IL2	1.00000000000000000000
IL21	1.00000000000000000000
HMGB1	1.00000000000000000000
MUC5B	1.00000000000000000000
HLA-B	1.00000000000000000000
HLA-C	1.00000000000000000000
BAK1	1.00000000000000000000
CD84	1.00000000000000000000
APOH	1.00000000000000000000
CFH	1.00000000000000000000
NFE2L2	1.00000000000000000000
CD40	1.00000000000000000000
PSMB9	1.00000000000000000000
CFB	1.00000000000000000000
LY9	1.00000000000000000000
PTPN22	1.00000000000000000000
IRF5	1.00000000000000000000
ADIPOQ	1.00000000000000000000
FAS	1.00000000000000000000
IL1R1	1.00000000000000000000
ERG	1.00000000000000000000
ACTN4	1.00000000000000000000
FBN1	1.00000000000000000000
BTK	1.00000000000000000000
IL23A	1.00000000000000000000
HMCN1	1.00000000000000000000
AIRE	1.00000000000000000000
DNTT	1.00000000000000000000
STAT1	1.00000000000000000000
HLA-A	1.00000000000000000000
IFNG	1.00000000000000000000
TLR3	1.00000000000000000000
CXCL10	1.00000000000000000000
CALR	1.00000000000000000000
IL22	1.00000000000000000000
VIP	1.00000000000000000000
HLA-DPA1	1.00000000000000000000
HLA-DPB1	1.00000000000000000000
SNRPD1	1.00000000000000000000
NFKB1	1.00000000000000000000
TLR9	1.00000000000000000000
TLR4	1.00000000000000000000
IL12A	1.00000000000000000000
PRKDC	1.00000000000000000000
CD28	1.00000000000000000000
COL11A2	1.00000000000000000000
CTLA4	1.00000000000000000000
FOXN1	1.00000000000000000000
PRKCD	1.00000000000000000000
PDCD1	1.00000000000000000000
CHRM3	1.00000000000000000000
MYD88	1.00000000000000000000
FCER1G	1.00000000000000000000
SIL1	1.00000000000000000000
CD80	1.00000000000000000000
STAT4	1.00000000000000000000
TMTC2	1.00000000000000000000
CD40LG	1.00000000000000000000
ICAM1	1.00000000000000000000
IL10	1.00000000000000000000
SLC17A5	1.00000000000000000000
GOLGA4	1.00000000000000000000
BCL2	1.00000000000000000000
CR2	1.00000000000000000000
CD86	1.00000000000000000000
SLC25A19	1.00000000000000000000
DNASE1	1.00000000000000000000
SPTAN1	1.00000000000000000000

[GeneSet]
##Source=GeneWeaver Generated
##Type=N\A
##Project=N\A
##Name=Hashimoto's thyroiditis Union of 6 GeneSets.
##Description=The Boolean Algebra tool was used to find the Union of 6 sets: 270918, 269324, 236048, 394321, 238229, 242106
##Tag=GeneWeaver
MBL2	1.00000000000000000000
SLC25A27	1.00000000000000000000
ARRB2	1.00000000000000000000
C1S	1.00000000000000000000
BACH2	1.00000000000000000000
POLG	1.00000000000000000000
RERE	1.00000000000000000000
SLC26A4	1.00000000000000000000
GNAQ	1.00000000000000000000
SLC5A5	1.00000000000000000000
GNAS	1.00000000000000000000
INS	1.00000000000000000000
TGFB1	1.00000000000000000000
SEC23B	1.00000000000000000000
TSHB	1.00000000000000000000
TPO	1.00000000000000000000
SNTG2	1.00000000000000000000
TNF	1.00000000000000000000
CGA	1.00000000000000000000
IL12B	1.00000000000000000000
MAGI3	1.00000000000000000000
TNFRSF1A	1.00000000000000000000
IL18	1.00000000000000000000
IL6	1.00000000000000000000
VAV3	1.00000000000000000000
HLA-DRB1	1.00000000000000000000
HLA-DQA1	1.00000000000000000000
HLA-DQB1	1.00000000000000000000
IFNGR1	1.00000000000000000000
GPHA2	1.00000000000000000000
HLA-DOB	1.00000000000000000000
TAP2	1.00000000000000000000
IL17A	1.00000000000000000000
RASD2	1.00000000000000000000
CLCNKB	1.00000000000000000000
IL1B	1.00000000000000000000
CSF2	1.00000000000000000000
VDR	1.00000000000000000000
FOXP3	1.00000000000000000000
PAX8	1.00000000000000000000
GPHB5	1.00000000000000000000
IGF1R	1.00000000000000000000
LHCGR	1.00000000000000000000
TTC7A	1.00000000000000000000
FOXD3	1.00000000000000000000
TNFSF10	1.00000000000000000000
OPN1MW	1.00000000000000000000
BRAF	1.00000000000000000000
CXCL8	1.00000000000000000000
DIO2	1.00000000000000000000
TSHR	1.00000000000000000000
FCRL3	1.00000000000000000000
FASLG	1.00000000000000000000
IL4	1.00000000000000000000
THRB	1.00000000000000000000
POU1F1	1.00000000000000000000
IFNGR2	1.00000000000000000000
HLA-B	1.00000000000000000000
FSHR	1.00000000000000000000
CD40	1.00000000000000000000
LGALS3	1.00000000000000000000
IL23R	1.00000000000000000000
RET	1.00000000000000000000
PTPN22	1.00000000000000000000
TRHR	1.00000000000000000000
PTEN	1.00000000000000000000
NKX2-1	1.00000000000000000000
CYP27B1	1.00000000000000000000
FAS	1.00000000000000000000
CXCL9	1.00000000000000000000
RHOD	1.00000000000000000000
RASSF1	1.00000000000000000000
SH2B3	1.00000000000000000000
TBX2	1.00000000000000000000
ATXN2	1.00000000000000000000
SLC12A3	1.00000000000000000000
AIRE	1.00000000000000000000
HGF	1.00000000000000000000
HLA-A	1.00000000000000000000
IFNG	1.00000000000000000000
ZFAT	1.00000000000000000000
PTGS2	1.00000000000000000000
CXCL10	1.00000000000000000000
CXCL11	1.00000000000000000000
GRK2	1.00000000000000000000
KALRN	1.00000000000000000000
HLA-DPB1	1.00000000000000000000
CTLA4	1.00000000000000000000
TRH	1.00000000000000000000
FN1	1.00000000000000000000
PLCG2	1.00000000000000000000
NRAS	1.00000000000000000000
CCL2	1.00000000000000000000
ICAM1	1.00000000000000000000
DCLRE1C	1.00000000000000000000
IL10	1.00000000000000000000
TG	1.00000000000000000000
OPN1SW	1.00000000000000000000
KRT19	1.00000000000000000000

[GeneSet]
##Source=GeneWeaver Generated
##Type=N\A
##Project=N\A
##Name=Achalasia Union of 3 GeneSets.
##Description=The Boolean Algebra tool was used to find the Union of 3 sets: 243104, 231554, 394612
##Tag=GeneWeaver
ACTB	1.00000000000000000000
TRAPPC11	1.00000000000000000000
AAAS	1.00000000000000000000
GMPPA	1.00000000000000000000
APP	1.00000000000000000000
NOS2	1.00000000000000000000
SAMD9	1.00000000000000000000
IARS2	1.00000000000000000000
FLVCR1	1.00000000000000000000
GLA	1.00000000000000000000
SPRY2	1.00000000000000000000
GUCY1A1	1.00000000000000000000

[GeneSet]
##Source=GeneWeaver Generated
##Type=N\A
##Project=N\A
##Name=Addison DiseaseUnion of 4 GeneSets.
##Description=The Boolean Algebra tool was used to find the Union of 4 sets: 243353, 245450, 268796, 123254
##Tag=GeneWeaver
ZBTB40	1.00000000000000000000
TNFSF11	1.00000000000000000000
CDKAL1	1.00000000000000000000
SOX4	1.00000000000000000000
INS	1.00000000000000000000
NR3C1	1.00000000000000000000
CYP21A2	1.00000000000000000000
SOD2	1.00000000000000000000
TNF	1.00000000000000000000
HLA-DRB1	1.00000000000000000000
HLA-DQA1	1.00000000000000000000
EDN1	1.00000000000000000000
HLA-DQB1	1.00000000000000000000
MEF2C	1.00000000000000000000
RELB	1.00000000000000000000
FOXP3	1.00000000000000000000
GAD2	1.00000000000000000000
TSGA10	1.00000000000000000000
CYP11B2	1.00000000000000000000
CYP11B1	1.00000000000000000000
NLRP1	1.00000000000000000000
HLA-B	1.00000000000000000000
IBSP	1.00000000000000000000
RSPO3	1.00000000000000000000
PTPN22	1.00000000000000000000
NOS3	1.00000000000000000000
GATD3A	1.00000000000000000000
CLEC16A	1.00000000000000000000
CYP27B1	1.00000000000000000000
AIRE	1.00000000000000000000
PPARGC1A	1.00000000000000000000
AR	1.00000000000000000000
PFKL	1.00000000000000000000
ABCD1	1.00000000000000000000
CTLA4	1.00000000000000000000
FOXN1	1.00000000000000000000
CSRNP3	1.00000000000000000000
GALNT3	1.00000000000000000000
POMC	1.00000000000000000000
CASR	1.00000000000000000000

[GeneSet]
##Source=GeneWeaver Generated
##Type=N\A
##Project=N\A
##Name=Agammaglobulinemia Union of 3 GeneSets.
##Description=The Boolean Algebra tool was used to find the Union of 3 sets: 231171, 395285, 240767
##Tag=GeneWeaver
RFXAP	1.00000000000000000000
TEC	1.00000000000000000000
TNF	1.00000000000000000000
RFX5	1.00000000000000000000
TNFRSF13B	1.00000000000000000000
IGLL1	1.00000000000000000000
LCP1	1.00000000000000000000
CD79A	1.00000000000000000000
TCF3	1.00000000000000000000
IKBKB	1.00000000000000000000
HELLS	1.00000000000000000000
CBL	1.00000000000000000000
LYN	1.00000000000000000000
RFXANK	1.00000000000000000000
TLR8	1.00000000000000000000
SYK	1.00000000000000000000
PIK3R1	1.00000000000000000000
LRRC8A	1.00000000000000000000
SH2D1A	1.00000000000000000000
SH3KBP1	1.00000000000000000000
IL4	1.00000000000000000000
CDCA7	1.00000000000000000000
CIITA	1.00000000000000000000
ADA	1.00000000000000000000
PGK1	1.00000000000000000000
FAS	1.00000000000000000000
BLNK	1.00000000000000000000
TIMM8A	1.00000000000000000000
BTK	1.00000000000000000000
CXCL12	1.00000000000000000000
GLA	1.00000000000000000000
HNRNPH2	1.00000000000000000000
GSTM1	1.00000000000000000000
CXCR4	1.00000000000000000000
CD19	1.00000000000000000000
IL2RG	1.00000000000000000000
CD40LG	1.00000000000000000000
TNFRSF11A	1.00000000000000000000
CD79B	1.00000000000000000000

[GeneSet]
##Source=GeneWeaver Generated
##Type=N\A
##Project=N\A
##Name=alopecia areata Union of 3 GeneSets.
##Description=The Boolean Algebra tool was used to find the Union of 3 sets: 245298, 174299, 270660
##Tag=GeneWeaver
LTA	1.00000000000000000000
TNF	1.00000000000000000000
LTB	1.00000000000000000000
CD44	1.00000000000000000000
HLA-DRB1	1.00000000000000000000
HLA-DQA1	1.00000000000000000000
HLA-DQB1	1.00000000000000000000
HLA-DQA2	1.00000000000000000000
STX17	1.00000000000000000000
VDR	1.00000000000000000000
IL1RN	1.00000000000000000000
IL2	1.00000000000000000000
IL21	1.00000000000000000000
HLA-B	1.00000000000000000000
HLA-C	1.00000000000000000000
IL2RA	1.00000000000000000000
RAET1L	1.00000000000000000000
ULBP3	1.00000000000000000000
PTPN22	1.00000000000000000000
AIRE	1.00000000000000000000
PRDX5	1.00000000000000000000
HLA-A	1.00000000000000000000
IKZF4	1.00000000000000000000
CTLA4	1.00000000000000000000
ICOS	1.00000000000000000000
KDM5C	1.00000000000000000000

[GeneSet]
##Source=GeneWeaver Generated
##Type=N\A
##Project=N\A
##Name=amyloidosis Union of 12 GeneSets.
##Description=The Boolean Algebra tool was used to find the Union of 12 sets: 126032, 392739, 397799, 392872, 390921, 244682, 391751, 390922, 391252, 395674, 397578, 243551
##Tag=GeneWeaver
CCND1	1.00000000000000000000
GSN	1.00000000000000000000
ODAM	1.00000000000000000000
VEGFA	1.00000000000000000000
IDE	1.00000000000000000000
LDLR	1.00000000000000000000
TGFB1	1.00000000000000000000
TGFBI	1.00000000000000000000
HSPG2	1.00000000000000000000
SNCA	1.00000000000000000000
OSMR	1.00000000000000000000
CRYAB	1.00000000000000000000
TNF	1.00000000000000000000
AGER	1.00000000000000000000
ITM2B	1.00000000000000000000
ABCB1	1.00000000000000000000
SLC7A7	1.00000000000000000000
ABCA1	1.00000000000000000000
TNFRSF1A	1.00000000000000000000
MFGE8	1.00000000000000000000
HLA-DRB1	1.00000000000000000000
TTR	1.00000000000000000000
APOE	1.00000000000000000000
APOA1	1.00000000000000000000
LIG4	1.00000000000000000000
PRNP	1.00000000000000000000
B2M	1.00000000000000000000
CDSN	1.00000000000000000000
SAA1	1.00000000000000000000
APCS	1.00000000000000000000
NLRP1	1.00000000000000000000
EPO	1.00000000000000000000
MMP9	1.00000000000000000000
NLRP3	1.00000000000000000000
MAPT	1.00000000000000000000
POLA1	1.00000000000000000000
TLR2	1.00000000000000000000
IL31RA	1.00000000000000000000
APP	1.00000000000000000000
TACSTD2	1.00000000000000000000
RET	1.00000000000000000000
NOS2	1.00000000000000000000
LTF	1.00000000000000000000
PSEN1	1.00000000000000000000
MEFV	1.00000000000000000000
CST3	1.00000000000000000000
LYZ	1.00000000000000000000
CLU	1.00000000000000000000
MME	1.00000000000000000000
TLR4	1.00000000000000000000
HPSE	1.00000000000000000000
PSEN2	1.00000000000000000000
MVK	1.00000000000000000000
APOA2	1.00000000000000000000
IAPP	1.00000000000000000000
LRP1	1.00000000000000000000
FGA	1.00000000000000000000
MMP2	1.00000000000000000000

[GeneSet]
##Source=GeneWeaver Generated
##Type=N\A
##Project=N\A
##Name=vitiligo Union of 10 GeneSets.
##Description=The Boolean Algebra tool was used to find the Union of 10 sets: 173346, 268578, 270565, 267943, 271019, 394669, 268560, 269784, 240468, 267672
##Tag=GeneWeaver
MBL2	1.00000000000000000000
BACH2	1.00000000000000000000
CAT	1.00000000000000000000
RERE	1.00000000000000000000
TREH	1.00000000000000000000
PHLDB1	1.00000000000000000000
MLANA	1.00000000000000000000
SLC1A2	1.00000000000000000000
DDX6	1.00000000000000000000
XBP1	1.00000000000000000000
CXCR5	1.00000000000000000000
IFI30	1.00000000000000000000
TNF	1.00000000000000000000
SMOC2	1.00000000000000000000
CLNK	1.00000000000000000000
MCHR1	1.00000000000000000000
BTNL2	1.00000000000000000000
TSBP1	1.00000000000000000000
CD44	1.00000000000000000000
IL6	1.00000000000000000000
HLA-DRA	1.00000000000000000000
ATP8B1	1.00000000000000000000
HLA-DRB1	1.00000000000000000000
HLA-DQA1	1.00000000000000000000
GZMB	1.00000000000000000000
EDN1	1.00000000000000000000
HLA-DQB1	1.00000000000000000000
TICAM1	1.00000000000000000000
RAG1	1.00000000000000000000
IL17A	1.00000000000000000000
POGZ	1.00000000000000000000
TYR	1.00000000000000000000
C1QTNF6	1.00000000000000000000
DCT	1.00000000000000000000
TYRP1	1.00000000000000000000
FBXO11	1.00000000000000000000
VDR	1.00000000000000000000
EMC1	1.00000000000000000000
COMT	1.00000000000000000000
FOXD3	1.00000000000000000000
HSPA1B	1.00000000000000000000
NLRP1	1.00000000000000000000
RNASET2	1.00000000000000000000
SLC44A4	1.00000000000000000000
UBASH3A	1.00000000000000000000
OCA2	1.00000000000000000000
FASLG	1.00000000000000000000
IL4	1.00000000000000000000
HERC2	1.00000000000000000000
ACP5	1.00000000000000000000
HLA-B	1.00000000000000000000
HLA-C	1.00000000000000000000
IL2RA	1.00000000000000000000
FGFR1OP	1.00000000000000000000
NFE2L2	1.00000000000000000000
CCR6	1.00000000000000000000
KCNK12	1.00000000000000000000
MSH2	1.00000000000000000000
RBM17	1.00000000000000000000
IFIH1	1.00000000000000000000
ZC3H7B	1.00000000000000000000
TEF	1.00000000000000000000
TOB2	1.00000000000000000000
DDR1	1.00000000000000000000
PTPN22	1.00000000000000000000
UNC5B	1.00000000000000000000
SLC29A3	1.00000000000000000000
ZMIZ1	1.00000000000000000000
CASP7	1.00000000000000000000
FAS	1.00000000000000000000
LPP	1.00000000000000000000
SH2B3	1.00000000000000000000
CDH23	1.00000000000000000000
ATXN2	1.00000000000000000000
RAB5B	1.00000000000000000000
SUOX	1.00000000000000000000
AIRE	1.00000000000000000000
KITLG	1.00000000000000000000
MITF	1.00000000000000000000
HLA-A	1.00000000000000000000
GSTM1	1.00000000000000000000
IKZF4	1.00000000000000000000
RPS26	1.00000000000000000000
NBN	1.00000000000000000000
DSTYK	1.00000000000000000000
TSLP	1.00000000000000000000
PA2G4	1.00000000000000000000
ERBB3	1.00000000000000000000
CTLA4	1.00000000000000000000
C12orf10	1.00000000000000000000
DGKA	1.00000000000000000000
CXCR4	1.00000000000000000000
PLCG2	1.00000000000000000000
CD80	1.00000000000000000000
ADPRH	1.00000000000000000000
DCLRE1C	1.00000000000000000000
FANCA	1.00000000000000000000
ACE	1.00000000000000000000
PMEL	1.00000000000000000000
CDK2	1.00000000000000000000
MC1R	1.00000000000000000000
TG	1.00000000000000000000
SLA	1.00000000000000000000
RPGRIP1L	1.00000000000000000000
GPX1	1.00000000000000000000
SLX4	1.00000000000000000000
HUNK	1.00000000000000000000

[GeneSet]
##Source=GeneWeaver Generated
##Type=N\A
##Project=N\A
##Name=Spondylitis, Ankylosing Union of 6 GeneSets.
##Description=The Boolean Algebra tool was used to find the Union of 6 sets: 240738, 269507, 267670, 270838, 269276, 269277
##Tag=GeneWeaver
DKK1	1.00000000000000000000
TNFSF11	1.00000000000000000000
TYK2	1.00000000000000000000
HAPLN1	1.00000000000000000000
CD274	1.00000000000000000000
VEGFA	1.00000000000000000000
EDIL3	1.00000000000000000000
PDE4A	1.00000000000000000000
INS	1.00000000000000000000
IGF2	1.00000000000000000000
TGFB1	1.00000000000000000000
KEAP1	1.00000000000000000000
TNF	1.00000000000000000000
EIPR1	1.00000000000000000000
JAK2	1.00000000000000000000
NKX2-3	1.00000000000000000000
SLC25A28	1.00000000000000000000
BMP2	1.00000000000000000000
ADGRL2	1.00000000000000000000
IL12B	1.00000000000000000000
MALRD1	1.00000000000000000000
TNFRSF1A	1.00000000000000000000
SMAD3	1.00000000000000000000
IL18	1.00000000000000000000
IL6	1.00000000000000000000
HLA-DRA	1.00000000000000000000
HLA-DRB1	1.00000000000000000000
HLA-DQA1	1.00000000000000000000
HLA-DQB1	1.00000000000000000000
BMP7	1.00000000000000000000
ANTXR2	1.00000000000000000000
TAP2	1.00000000000000000000
HLA-E	1.00000000000000000000
TNFRSF1B	1.00000000000000000000
BSG	1.00000000000000000000
GC	1.00000000000000000000
IL17A	1.00000000000000000000
ANKRD30A	1.00000000000000000000
AKAP6	1.00000000000000000000
EFNB2	1.00000000000000000000
IL1A	1.00000000000000000000
NPAS3	1.00000000000000000000
LURAP1L	1.00000000000000000000
CYTL1	1.00000000000000000000
STMN3	1.00000000000000000000
IL1B	1.00000000000000000000
KIF21B	1.00000000000000000000
IL37	1.00000000000000000000
IL36RN	1.00000000000000000000
IL1F10	1.00000000000000000000
VDR	1.00000000000000000000
ERAP2	1.00000000000000000000
PHTF1	1.00000000000000000000
IL1RN	1.00000000000000000000
PSMG1	1.00000000000000000000
SNAPC4	1.00000000000000000000
TNFRSF6B	1.00000000000000000000
DAG1	1.00000000000000000000
KIR2DL3	1.00000000000000000000
KIR3DL1	1.00000000000000000000
KIR2DL1	1.00000000000000000000
KIR2DL4	1.00000000000000000000
KIR3DL3	1.00000000000000000000
PADI4	1.00000000000000000000
IL5	1.00000000000000000000
CRP	1.00000000000000000000
B3GNT2	1.00000000000000000000
KIR3DL2	1.00000000000000000000
PTGER4	1.00000000000000000000
CSF2RB	1.00000000000000000000
TNFSF18	1.00000000000000000000
IL21	1.00000000000000000000
CARD9	1.00000000000000000000
HLA-B	1.00000000000000000000
HLA-C	1.00000000000000000000
IL2RA	1.00000000000000000000
LRRK2	1.00000000000000000000
CCR6	1.00000000000000000000
TAP1	1.00000000000000000000
PSMB8	1.00000000000000000000
PSMB9	1.00000000000000000000
ANKH	1.00000000000000000000
KPNB1	1.00000000000000000000
TBKBP1	1.00000000000000000000
ANKRD55	1.00000000000000000000
IL23R	1.00000000000000000000
ZNF365	1.00000000000000000000
IKZF3	1.00000000000000000000
CRB1	1.00000000000000000000
RUNX3	1.00000000000000000000
PTPN22	1.00000000000000000000
RSBN1	1.00000000000000000000
IL1R2	1.00000000000000000000
ZMIZ1	1.00000000000000000000
MEFV	1.00000000000000000000
FUT2	1.00000000000000000000
IL1R1	1.00000000000000000000
TENM3	1.00000000000000000000
ATG16L1	1.00000000000000000000
IL18R1	1.00000000000000000000
IL23A	1.00000000000000000000
NOD2	1.00000000000000000000
TNFSF15	1.00000000000000000000
SUOX	1.00000000000000000000
GPR35	1.00000000000000000000
HLA-A	1.00000000000000000000
STAT3	1.00000000000000000000
IL22	1.00000000000000000000
IL18RAP	1.00000000000000000000
NFKB1	1.00000000000000000000
SLC9A4	1.00000000000000000000
ZPBP2	1.00000000000000000000
ATXN2L	1.00000000000000000000
TLR4	1.00000000000000000000
TNFRSF11B	1.00000000000000000000
CTLA4	1.00000000000000000000
GSDMB	1.00000000000000000000
SBK1	1.00000000000000000000
PDCD1	1.00000000000000000000
ALPL	1.00000000000000000000
CCL2	1.00000000000000000000
MMP3	1.00000000000000000000
CD40LG	1.00000000000000000000
ERAP1	1.00000000000000000000
RBMX	1.00000000000000000000
ACE	1.00000000000000000000
IL10	1.00000000000000000000
ANK1	1.00000000000000000000
ADCY7	1.00000000000000000000
NKD1	1.00000000000000000000
ANO6	1.00000000000000000000
FNBP1	1.00000000000000000000

[GeneSet]
##Source=GeneWeaver Generated
##Type=N\A
##Project=N\A
##Name=Celiac Disease Union of 22 GeneSets.
##Description=The Boolean Algebra tool was used to find the Union of 22 sets: 83600, 75539, 75540, 267804, 270120, 270900, 231224, 75708, 269255, 269256, 75722, 268107, 75727, 75728, 75604, 269276, 269277, 75742, 75743, 75744, 268390, 396025
##Tag=GeneWeaver
POU2AF1	1.00000000000000000000
DUSP22	1.00000000000000000000
HTN1	1.00000000000000000000
NPR1	1.00000000000000000000
THEMIS	1.00000000000000000000
PARK7	1.00000000000000000000
CLIP2	1.00000000000000000000
ERRFI1	1.00000000000000000000
SERTAD3	1.00000000000000000000
CYP4F3	1.00000000000000000000
ACSBG1	1.00000000000000000000
MEX3B	1.00000000000000000000
IDH3A	1.00000000000000000000
SPTA1	1.00000000000000000000
TYK2	1.00000000000000000000
CCT8L2	1.00000000000000000000
CCR4	1.00000000000000000000
RPS29	1.00000000000000000000
SYTL1	1.00000000000000000000
IFIT1	1.00000000000000000000
UBE3A	1.00000000000000000000
IRF4	1.00000000000000000000
BACH2	1.00000000000000000000
HSH2D	1.00000000000000000000
PDE7B	1.00000000000000000000
TAGAP	1.00000000000000000000
PDE4A	1.00000000000000000000
ALDOB	1.00000000000000000000
GAS6	1.00000000000000000000
CYP4F2	1.00000000000000000000
INS	1.00000000000000000000
IGF2	1.00000000000000000000
PTPRK	1.00000000000000000000
TNFRSF18	1.00000000000000000000
HOXA7	1.00000000000000000000
PPP3CB	1.00000000000000000000
MAP3K7	1.00000000000000000000
SOX15	1.00000000000000000000
ALG9	1.00000000000000000000
HMGCS1	1.00000000000000000000
NAP1L4	1.00000000000000000000
TH	1.00000000000000000000
LPA	1.00000000000000000000
IL12RB1	1.00000000000000000000
MSR1	1.00000000000000000000
OXA1L	1.00000000000000000000
TXN	1.00000000000000000000
ZFP36L1	1.00000000000000000000
ANG	1.00000000000000000000
KIF5B	1.00000000000000000000
RREB1	1.00000000000000000000
HOXA11	1.00000000000000000000
KEAP1	1.00000000000000000000
DDX6	1.00000000000000000000
IFITM2	1.00000000000000000000
IFITM1	1.00000000000000000000
IFITM3	1.00000000000000000000
NUP98	1.00000000000000000000
TRIM26	1.00000000000000000000
ASCL2	1.00000000000000000000
EMX2	1.00000000000000000000
CXCR5	1.00000000000000000000
IFI30	1.00000000000000000000
GRM7	1.00000000000000000000
RAB11FIP2	1.00000000000000000000
CRLF1	1.00000000000000000000
EPHA7	1.00000000000000000000
BTN2A1	1.00000000000000000000
FERMT1	1.00000000000000000000
ISG20	1.00000000000000000000
EFEMP1	1.00000000000000000000
PLCB4	1.00000000000000000000
EIPR1	1.00000000000000000000
JAK2	1.00000000000000000000
RBP4	1.00000000000000000000
NKX2-3	1.00000000000000000000
SLC25A28	1.00000000000000000000
ADGRL2	1.00000000000000000000
TNFRSF14	1.00000000000000000000
NOTCH4	1.00000000000000000000
IL12B	1.00000000000000000000
DMRT2	1.00000000000000000000
REL	1.00000000000000000000
HFE	1.00000000000000000000
APBB1	1.00000000000000000000
PKM	1.00000000000000000000
MARK2	1.00000000000000000000
IL7R	1.00000000000000000000
SNX24	1.00000000000000000000
LBH	1.00000000000000000000
SMAD3	1.00000000000000000000
PEX13	1.00000000000000000000
PUS10	1.00000000000000000000
PDIA3	1.00000000000000000000
SYT8	1.00000000000000000000
MACROD2	1.00000000000000000000
MMEL1	1.00000000000000000000
TNNI2	1.00000000000000000000
OMG	1.00000000000000000000
KL	1.00000000000000000000
TCF4	1.00000000000000000000
RYR3	1.00000000000000000000
LCP1	1.00000000000000000000
POP4	1.00000000000000000000
CACNA1C	1.00000000000000000000
HSPA6	1.00000000000000000000
HLA-DQA1	1.00000000000000000000
HLA-DQB1	1.00000000000000000000
GJA4	1.00000000000000000000
HRAS	1.00000000000000000000
SRGN	1.00000000000000000000
FEN1	1.00000000000000000000
ASH2L	1.00000000000000000000
ANKRD30A	1.00000000000000000000
MGP	1.00000000000000000000
TNFAIP3	1.00000000000000000000
AKAP9	1.00000000000000000000
AHSA2P	1.00000000000000000000
ALKBH3	1.00000000000000000000
CHRNA5	1.00000000000000000000
LINGO2	1.00000000000000000000
IFI16	1.00000000000000000000
MSMB	1.00000000000000000000
C3	1.00000000000000000000
TYR	1.00000000000000000000
LSP1	1.00000000000000000000
IL2RB	1.00000000000000000000
ALPK2	1.00000000000000000000
EFNB2	1.00000000000000000000
CCL19	1.00000000000000000000
CCL21	1.00000000000000000000
RAB1B	1.00000000000000000000
CD226	1.00000000000000000000
SPRR3	1.00000000000000000000
LURAP1L	1.00000000000000000000
MPP3	1.00000000000000000000
CYTL1	1.00000000000000000000
EIF4EBP3	1.00000000000000000000
ANKHD1	1.00000000000000000000
TRAM2	1.00000000000000000000
STMN3	1.00000000000000000000
IL1B	1.00000000000000000000
IL3	1.00000000000000000000
FOXG1	1.00000000000000000000
HSD3B1	1.00000000000000000000
PREP	1.00000000000000000000
TRIML1	1.00000000000000000000
SPTSSA	1.00000000000000000000
SLC22A4	1.00000000000000000000
SLC22A5	1.00000000000000000000
TBCA	1.00000000000000000000
RGR	1.00000000000000000000
STK32B	1.00000000000000000000
UBE2E3	1.00000000000000000000
NKAIN2	1.00000000000000000000
ERAP2	1.00000000000000000000
RGS16	1.00000000000000000000
TAF15	1.00000000000000000000
CX3CR1	1.00000000000000000000
XPO1	1.00000000000000000000
PAXBP1	1.00000000000000000000
SRI	1.00000000000000000000
PHTF1	1.00000000000000000000
PSMG1	1.00000000000000000000
PRNP	1.00000000000000000000
SREBF1	1.00000000000000000000
HOXB9	1.00000000000000000000
TNFRSF6B	1.00000000000000000000
EAPP	1.00000000000000000000
TNNT3	1.00000000000000000000
PARN	1.00000000000000000000
DAG1	1.00000000000000000000
SNX6	1.00000000000000000000
TSPAN18	1.00000000000000000000
ABCA7	1.00000000000000000000
FOXN2	1.00000000000000000000
VCL	1.00000000000000000000
PAX8	1.00000000000000000000
PDE4D	1.00000000000000000000
MST1	1.00000000000000000000
ANXA6	1.00000000000000000000
ITGA4	1.00000000000000000000
GYG2	1.00000000000000000000
GJA9	1.00000000000000000000
ACKR1	1.00000000000000000000
BAP1	1.00000000000000000000
STX3	1.00000000000000000000
PIN4	1.00000000000000000000
IL32	1.00000000000000000000
MECP2	1.00000000000000000000
ZCCHC17	1.00000000000000000000
TLR7	1.00000000000000000000
TLR8	1.00000000000000000000
SLC36A2	1.00000000000000000000
GABRB3	1.00000000000000000000
IL5	1.00000000000000000000
TEX28	1.00000000000000000000
ZNF639	1.00000000000000000000
KIAA1109	1.00000000000000000000
GRB7	1.00000000000000000000
ADRM1	1.00000000000000000000
RAP1GDS1	1.00000000000000000000
IL10RB	1.00000000000000000000
GRIN1	1.00000000000000000000
IFNAR2	1.00000000000000000000
GIGYF1	1.00000000000000000000
CNTN4	1.00000000000000000000
EPO	1.00000000000000000000
WNT7A	1.00000000000000000000
PTGER4	1.00000000000000000000
UBASH3A	1.00000000000000000000
CYTH3	1.00000000000000000000
NBR1	1.00000000000000000000
RPL19	1.00000000000000000000
SLC25A4	1.00000000000000000000
FASLG	1.00000000000000000000
HDAC2	1.00000000000000000000
DPYS	1.00000000000000000000
TNFSF18	1.00000000000000000000
TRMT2A	1.00000000000000000000
ADAD1	1.00000000000000000000
TNFSF4	1.00000000000000000000
IL2	1.00000000000000000000
STAC	1.00000000000000000000
PLPP3	1.00000000000000000000
RDH5	1.00000000000000000000
IFNGR2	1.00000000000000000000
IL21	1.00000000000000000000
C5AR1	1.00000000000000000000
UBE2L3	1.00000000000000000000
HMGB1	1.00000000000000000000
YDJC	1.00000000000000000000
CARD9	1.00000000000000000000
MRPL23	1.00000000000000000000
IL2RA	1.00000000000000000000
DYRK1A	1.00000000000000000000
LRRK2	1.00000000000000000000
PHF21A	1.00000000000000000000
IL11	1.00000000000000000000
B4GALNT1	1.00000000000000000000
CFH	1.00000000000000000000
PTK2B	1.00000000000000000000
SEL1L	1.00000000000000000000
C8B	1.00000000000000000000
NDUFS8	1.00000000000000000000
GBP1	1.00000000000000000000
WDHD1	1.00000000000000000000
IFIH1	1.00000000000000000000
RIT1	1.00000000000000000000
GBP2	1.00000000000000000000
KLF12	1.00000000000000000000
CCR9	1.00000000000000000000
NOTCH3	1.00000000000000000000
ETS1	1.00000000000000000000
CHKA	1.00000000000000000000
CPT1A	1.00000000000000000000
DRG1	1.00000000000000000000
RBM39	1.00000000000000000000
NPAS2	1.00000000000000000000
SALL3	1.00000000000000000000
ANKRD55	1.00000000000000000000
C4orf17	1.00000000000000000000
DOK5	1.00000000000000000000
MED28	1.00000000000000000000
TRMT10A	1.00000000000000000000
TBX6	1.00000000000000000000
MTTP	1.00000000000000000000
IL23R	1.00000000000000000000
ZNF365	1.00000000000000000000
CIITA	1.00000000000000000000
CCR3	1.00000000000000000000
CCR1	1.00000000000000000000
IKZF3	1.00000000000000000000
CCR2	1.00000000000000000000
CCR5	1.00000000000000000000
ECM2	1.00000000000000000000
CRB1	1.00000000000000000000
CDK4	1.00000000000000000000
CCRL2	1.00000000000000000000
RUNX3	1.00000000000000000000
ELMO1	1.00000000000000000000
PLOD2	1.00000000000000000000
PTPN22	1.00000000000000000000
ADK	1.00000000000000000000
RSBN1	1.00000000000000000000
CCR7	1.00000000000000000000
CCNG1	1.00000000000000000000
IL1R2	1.00000000000000000000
RIMS1	1.00000000000000000000
IRF5	1.00000000000000000000
SPIB	1.00000000000000000000
ZMIZ1	1.00000000000000000000
UBXN2A	1.00000000000000000000
USP1	1.00000000000000000000
CLEC16A	1.00000000000000000000
NT5C2	1.00000000000000000000
CYP27B1	1.00000000000000000000
TNPO3	1.00000000000000000000
KHDRBS1	1.00000000000000000000
ST6GAL1	1.00000000000000000000
PFKFB3	1.00000000000000000000
FUT2	1.00000000000000000000
PFKFB4	1.00000000000000000000
TENM3	1.00000000000000000000
WAC	1.00000000000000000000
LPP	1.00000000000000000000
SOCS1	1.00000000000000000000
ICOSLG	1.00000000000000000000
ATG16L1	1.00000000000000000000
TM4SF4	1.00000000000000000000
IL1RL2	1.00000000000000000000
IL10RA	1.00000000000000000000
IL1RL1	1.00000000000000000000
IL18R1	1.00000000000000000000
MAP4K4	1.00000000000000000000
SH2B3	1.00000000000000000000
NOD2	1.00000000000000000000
ATXN2	1.00000000000000000000
CDC25A	1.00000000000000000000
CXCL12	1.00000000000000000000
NAV1	1.00000000000000000000
NFYA	1.00000000000000000000
ZNF26	1.00000000000000000000
TNFSF15	1.00000000000000000000
SUOX	1.00000000000000000000
POU2F1	1.00000000000000000000
GPR35	1.00000000000000000000
SRCAP	1.00000000000000000000
WNT3	1.00000000000000000000
STAT3	1.00000000000000000000
HYDIN	1.00000000000000000000
ANKFN1	1.00000000000000000000
SMYD2	1.00000000000000000000
EVPL	1.00000000000000000000
SKIV2L	1.00000000000000000000
SMC3	1.00000000000000000000
TNFRSF9	1.00000000000000000000
STAMBP	1.00000000000000000000
PRKCQ	1.00000000000000000000
NFIA	1.00000000000000000000
DAO	1.00000000000000000000
FBP1	1.00000000000000000000
FCER2	1.00000000000000000000
TMEFF2	1.00000000000000000000
TP53RK	1.00000000000000000000
IL18RAP	1.00000000000000000000
ERBB3	1.00000000000000000000
ALAS1	1.00000000000000000000
SARM1	1.00000000000000000000
SLC9A4	1.00000000000000000000
LCT	1.00000000000000000000
NOG	1.00000000000000000000
ZPBP2	1.00000000000000000000
EPB42	1.00000000000000000000
PPP2R3A	1.00000000000000000000
ATXN2L	1.00000000000000000000
CD3G	1.00000000000000000000
SARNP	1.00000000000000000000
NPBWR1	1.00000000000000000000
RGS1	1.00000000000000000000
SCHIP1	1.00000000000000000000
IL12A	1.00000000000000000000
SMUG1	1.00000000000000000000
MYADML2	1.00000000000000000000
PYCR1	1.00000000000000000000
CD28	1.00000000000000000000
KLK15	1.00000000000000000000
SPRED2	1.00000000000000000000
CTLA4	1.00000000000000000000
ICOS	1.00000000000000000000
ADAMTS9	1.00000000000000000000
GSDMB	1.00000000000000000000
MLXIPL	1.00000000000000000000
SLC39A10	1.00000000000000000000
ELK4	1.00000000000000000000
ACACA	1.00000000000000000000
GRM3	1.00000000000000000000
SBK1	1.00000000000000000000
KLK3	1.00000000000000000000
ATP1A2	1.00000000000000000000
POLD3	1.00000000000000000000
BST2	1.00000000000000000000
KLK4	1.00000000000000000000
PTPN2	1.00000000000000000000
FN1	1.00000000000000000000
MYNN	1.00000000000000000000
ERO1B	1.00000000000000000000
GPR137B	1.00000000000000000000
APOA2	1.00000000000000000000
SYPL1	1.00000000000000000000
ARHGAP31	1.00000000000000000000
RABL2B	1.00000000000000000000
POGLUT1	1.00000000000000000000
MRPS22	1.00000000000000000000
KCNQ3	1.00000000000000000000
IL2RG	1.00000000000000000000
IFI35	1.00000000000000000000
GPR182	1.00000000000000000000
POLR2C	1.00000000000000000000
CCL11	1.00000000000000000000
UBE2T	1.00000000000000000000
CD80	1.00000000000000000000
STAT4	1.00000000000000000000
RBP1	1.00000000000000000000
SYT2	1.00000000000000000000
PPP1R12B	1.00000000000000000000
PLEK	1.00000000000000000000
CD40LG	1.00000000000000000000
CCL13	1.00000000000000000000
ERAP1	1.00000000000000000000
RBMX	1.00000000000000000000
NAGA	1.00000000000000000000
HBP1	1.00000000000000000000
CD247	1.00000000000000000000
IL10	1.00000000000000000000
IL16	1.00000000000000000000
PHF19	1.00000000000000000000
TG	1.00000000000000000000
FRMD4B	1.00000000000000000000
NCALD	1.00000000000000000000
TRAF1	1.00000000000000000000
HCLS1	1.00000000000000000000
CD79B	1.00000000000000000000
ADCY7	1.00000000000000000000
CSTA	1.00000000000000000000
NKD1	1.00000000000000000000
EIF2B3	1.00000000000000000000
FNBP1	1.00000000000000000000

[GeneSet]
##Source=GeneWeaver Generated
##Type=N\A
##Project=N\A
##Name=Chagas Union of 7 GeneSets.
##Description=The Boolean Algebra tool was used to find the Union of 7 sets: 270816, 270817, 270818, 270819, 270820, 270814, 270815
##Tag=GeneWeaver
COL1A2	1.00000000000000000000
DOCK4	1.00000000000000000000
SERPINB5	1.00000000000000000000
ATXN1	1.00000000000000000000
CYP4X1	1.00000000000000000000
HDAC9	1.00000000000000000000
SMAP2	1.00000000000000000000
CPZ	1.00000000000000000000
ASXL3	1.00000000000000000000
C1QTNF7	1.00000000000000000000
ZNF184	1.00000000000000000000
SMIM29	1.00000000000000000000
RANBP3L	1.00000000000000000000
NELL1	1.00000000000000000000
SYT9	1.00000000000000000000
DGKB	1.00000000000000000000
CACNA2D4	1.00000000000000000000
FADD	1.00000000000000000000
F13A1	1.00000000000000000000
TGM2	1.00000000000000000000
LDLRAD1	1.00000000000000000000
THSD4	1.00000000000000000000
TAS2R1	1.00000000000000000000
ILRUN	1.00000000000000000000
ABCB5	1.00000000000000000000
KIAA1755	1.00000000000000000000
OR52H1	1.00000000000000000000
PPFIA1	1.00000000000000000000
UTP14C	1.00000000000000000000
CUL9	1.00000000000000000000
CADPS2	1.00000000000000000000
SMIM8	1.00000000000000000000
GJB7	1.00000000000000000000
RUNDC3B	1.00000000000000000000
METTL4	1.00000000000000000000
ZNF396	1.00000000000000000000
ZWINT	1.00000000000000000000
DGKH	1.00000000000000000000
NDC80	1.00000000000000000000
PDGFRL	1.00000000000000000000
DBF4	1.00000000000000000000
DNPH1	1.00000000000000000000
LZTS2	1.00000000000000000000
EMILIN2	1.00000000000000000000
ZNF208	1.00000000000000000000
LPIN2	1.00000000000000000000
YES1	1.00000000000000000000
SGMS1	1.00000000000000000000
PHACTR1	1.00000000000000000000
CNR1	1.00000000000000000000
GJD4	1.00000000000000000000
FZD8	1.00000000000000000000
PTPRD	1.00000000000000000000
IMMP2L	1.00000000000000000000
TNFAIP3	1.00000000000000000000
RGS6	1.00000000000000000000
PLA2G4F	1.00000000000000000000
GPR158	1.00000000000000000000
JUP	1.00000000000000000000
GRIA4	1.00000000000000000000
C1QTNF6	1.00000000000000000000
LRRC4C	1.00000000000000000000
DYNC1I1	1.00000000000000000000
P3H4	1.00000000000000000000
IVL	1.00000000000000000000
NPAS3	1.00000000000000000000
ADAM22	1.00000000000000000000
DYSF	1.00000000000000000000
OLFML2B	1.00000000000000000000
TJAP1	1.00000000000000000000
CSF2	1.00000000000000000000
ARRDC5	1.00000000000000000000
GRM8	1.00000000000000000000
PPHLN1	1.00000000000000000000
ADARB2	1.00000000000000000000
OTUD7A	1.00000000000000000000
CEP95	1.00000000000000000000
NFIC	1.00000000000000000000
NCAM1	1.00000000000000000000
CSMD1	1.00000000000000000000
CES1	1.00000000000000000000
GPA33	1.00000000000000000000
NR1D2	1.00000000000000000000
CNTN6	1.00000000000000000000
DLG2	1.00000000000000000000
KCNMB3	1.00000000000000000000
FBN2	1.00000000000000000000
CHL1	1.00000000000000000000
DLGAP1	1.00000000000000000000
CTNND2	1.00000000000000000000
CES5A	1.00000000000000000000
MGST1	1.00000000000000000000
KAZN	1.00000000000000000000
MAGI2	1.00000000000000000000
MS4A4A	1.00000000000000000000
SHISA9	1.00000000000000000000
MYPN	1.00000000000000000000
PPIL2	1.00000000000000000000
GRIA1	1.00000000000000000000
CDC5L	1.00000000000000000000
BAK1	1.00000000000000000000
RARB	1.00000000000000000000
NRG1	1.00000000000000000000
ADH1C	1.00000000000000000000
COL14A1	1.00000000000000000000
STK11	1.00000000000000000000
DAB1	1.00000000000000000000
EMP2	1.00000000000000000000
WIPF2	1.00000000000000000000
PTPN9	1.00000000000000000000
FAM184B	1.00000000000000000000
THBD	1.00000000000000000000
GNG7	1.00000000000000000000
DIRAS1	1.00000000000000000000
SLC9A9	1.00000000000000000000
CD93	1.00000000000000000000
TRHR	1.00000000000000000000
SLC8A1	1.00000000000000000000
NUDCD1	1.00000000000000000000
PLSCR5	1.00000000000000000000
SPTB	1.00000000000000000000
FBXL22	1.00000000000000000000
FDFT1	1.00000000000000000000
HS3ST4	1.00000000000000000000
CAMTA1	1.00000000000000000000
HMCN1	1.00000000000000000000
PPP3CA	1.00000000000000000000
MITF	1.00000000000000000000
FARSA	1.00000000000000000000
ZFYVE28	1.00000000000000000000
FRMD4A	1.00000000000000000000
KALRN	1.00000000000000000000
SOD3	1.00000000000000000000
SV2C	1.00000000000000000000
COL26A1	1.00000000000000000000
C12orf56	1.00000000000000000000
SLCO1B1	1.00000000000000000000
HSPB8	1.00000000000000000000
SUMF2	1.00000000000000000000
CCDC15	1.00000000000000000000
PTGES3L-AARSD1	1.00000000000000000000
LINC01619	1.00000000000000000000
MRAS	1.00000000000000000000
LRIG1	1.00000000000000000000
ASIC2	1.00000000000000000000
SLC5A11	1.00000000000000000000
RBP1	1.00000000000000000000
PNO1	1.00000000000000000000
KIF13B	1.00000000000000000000
PTGER2	1.00000000000000000000
TXNDC16	1.00000000000000000000
MGAT4C	1.00000000000000000000
ABCA12	1.00000000000000000000
PLS1	1.00000000000000000000
TRPC1	1.00000000000000000000
PCOLCE2	1.00000000000000000000
KRTAP11-1	1.00000000000000000000
TIAM1	1.00000000000000000000
HUNK	1.00000000000000000000

[GeneSet]
##Source=GeneWeaver Generated
##Type=N\A
##Project=N\A
##Name=Crohn Union of 25 GeneSets.
##Description=The Boolean Algebra tool was used to find the Union of 25 sets: 270231, 268440, 268698, 267803, 270238, 269344, 270376, 268724, 268093, 268094, 270527, 268096, 268097, 268098, 268356, 269256, 270297, 270940, 268895, 270826, 270449, 270195, 268280, 268154, 268095
##Tag=GeneWeaver
SAG	1.00000000000000000000
LEMD2	1.00000000000000000000
ICAM3	1.00000000000000000000
THEMIS	1.00000000000000000000
MLN	1.00000000000000000000
UCN	1.00000000000000000000
SLC22A23	1.00000000000000000000
TNFSF11	1.00000000000000000000
PRG3	1.00000000000000000000
EMSY	1.00000000000000000000
PRG2	1.00000000000000000000
NFKBIL1	1.00000000000000000000
SLC43A3	1.00000000000000000000
TYK2	1.00000000000000000000
CUL2	1.00000000000000000000
ADAM30	1.00000000000000000000
CREM	1.00000000000000000000
NOTCH2	1.00000000000000000000
LACC1	1.00000000000000000000
BACH2	1.00000000000000000000
CDKAL1	1.00000000000000000000
TAGAP	1.00000000000000000000
SKAP2	1.00000000000000000000
SLC25A15	1.00000000000000000000
SPRED1	1.00000000000000000000
PTPRK	1.00000000000000000000
ELF1	1.00000000000000000000
WBP4	1.00000000000000000000
PDGFB	1.00000000000000000000
TXK	1.00000000000000000000
RASGRP1	1.00000000000000000000
TEC	1.00000000000000000000
ZFP36L1	1.00000000000000000000
AK3	1.00000000000000000000
SLAIN2	1.00000000000000000000
SLC10A4	1.00000000000000000000
RNASE2	1.00000000000000000000
LTA	1.00000000000000000000
TNF	1.00000000000000000000
CNNM1	1.00000000000000000000
LTB	1.00000000000000000000
JAZF1	1.00000000000000000000
PAPOLG	1.00000000000000000000
GOT1	1.00000000000000000000
JAK2	1.00000000000000000000
TAB1	1.00000000000000000000
NKX2-3	1.00000000000000000000
SLC25A28	1.00000000000000000000
PPM1G	1.00000000000000000000
COX15	1.00000000000000000000
ENTPD7	1.00000000000000000000
NCR3	1.00000000000000000000
CUTC	1.00000000000000000000
FOXP2	1.00000000000000000000
LST1	1.00000000000000000000
PBX2	1.00000000000000000000
SLCO6A1	1.00000000000000000000
NOTCH4	1.00000000000000000000
NRBP1	1.00000000000000000000
IL12B	1.00000000000000000000
REL	1.00000000000000000000
MDFIC	1.00000000000000000000
BTNL2	1.00000000000000000000
SMAD3	1.00000000000000000000
PEX13	1.00000000000000000000
PUS10	1.00000000000000000000
AIF1	1.00000000000000000000
IPMK	1.00000000000000000000
HLA-DRA	1.00000000000000000000
UBE2D1	1.00000000000000000000
HLA-DRB5	1.00000000000000000000
MUC1	1.00000000000000000000
KIAA1841	1.00000000000000000000
C2orf74	1.00000000000000000000
HLA-DRB1	1.00000000000000000000
RBX1	1.00000000000000000000
HLA-DQA1	1.00000000000000000000
HLA-DQB1	1.00000000000000000000
EP300	1.00000000000000000000
HLA-DQA2	1.00000000000000000000
CCNY	1.00000000000000000000
HLA-DOB	1.00000000000000000000
FADS1	1.00000000000000000000
TMEM258	1.00000000000000000000
USP34	1.00000000000000000000
GCKR	1.00000000000000000000
NDFIP1	1.00000000000000000000
INAVA	1.00000000000000000000
C10orf67	1.00000000000000000000
IL3	1.00000000000000000000
KIF21B	1.00000000000000000000
CSF2	1.00000000000000000000
SLC22A4	1.00000000000000000000
SLC22A5	1.00000000000000000000
P4HA2	1.00000000000000000000
PDLIM4	1.00000000000000000000
GPR65	1.00000000000000000000
ERAP2	1.00000000000000000000
PHTF1	1.00000000000000000000
SOX11	1.00000000000000000000
FCHSD2	1.00000000000000000000
ZGPAT	1.00000000000000000000
SNAPC4	1.00000000000000000000
ATG16L2	1.00000000000000000000
SLC2A4RG	1.00000000000000000000
TBC1D1	1.00000000000000000000
RTEL1	1.00000000000000000000
SCAMP3	1.00000000000000000000
ZPBP	1.00000000000000000000
SPATA48	1.00000000000000000000
BSN	1.00000000000000000000
CLCA2	1.00000000000000000000
PSORS1C1	1.00000000000000000000
KLF3	1.00000000000000000000
MST1	1.00000000000000000000
IKZF1	1.00000000000000000000
CPEB4	1.00000000000000000000
FIGNL1	1.00000000000000000000
UBD	1.00000000000000000000
GABBR1	1.00000000000000000000
IRF1	1.00000000000000000000
CREB5	1.00000000000000000000
TERF1	1.00000000000000000000
KCNB2	1.00000000000000000000
SBSPON	1.00000000000000000000
TMEM17	1.00000000000000000000
DBP	1.00000000000000000000
SPHK2	1.00000000000000000000
GPX4	1.00000000000000000000
CPAMD8	1.00000000000000000000
RPL7	1.00000000000000000000
RDH10	1.00000000000000000000
IL10RB	1.00000000000000000000
IFNAR2	1.00000000000000000000
CFAP45	1.00000000000000000000
RNASET2	1.00000000000000000000
PTGER4	1.00000000000000000000
CAPZB	1.00000000000000000000
TCERG1L	1.00000000000000000000
FASLG	1.00000000000000000000
TNFSF18	1.00000000000000000000
IFNAR1	1.00000000000000000000
TNFSF4	1.00000000000000000000
PRDM1	1.00000000000000000000
IFNGR2	1.00000000000000000000
TMEM50B	1.00000000000000000000
UBE2L3	1.00000000000000000000
EHBP1	1.00000000000000000000
YDJC	1.00000000000000000000
CARD9	1.00000000000000000000
HLA-B	1.00000000000000000000
HLA-C	1.00000000000000000000
SBNO2	1.00000000000000000000
IL2RA	1.00000000000000000000
LRRK2	1.00000000000000000000
FGFR1OP	1.00000000000000000000
CCR6	1.00000000000000000000
MICB	1.00000000000000000000
IL31RA	1.00000000000000000000
RSPO3	1.00000000000000000000
PSMB9	1.00000000000000000000
IL6ST	1.00000000000000000000
ANKRD55	1.00000000000000000000
SLC35D1	1.00000000000000000000
GALC	1.00000000000000000000
MOG	1.00000000000000000000
IL23R	1.00000000000000000000
ITPR3	1.00000000000000000000
ZNF365	1.00000000000000000000
IKZF3	1.00000000000000000000
GART	1.00000000000000000000
CD244	1.00000000000000000000
RUNX3	1.00000000000000000000
KSR1	1.00000000000000000000
ITLN1	1.00000000000000000000
LGALS9	1.00000000000000000000
MUC19	1.00000000000000000000
PTPN22	1.00000000000000000000
RSBN1	1.00000000000000000000
IL12RB2	1.00000000000000000000
RXRA	1.00000000000000000000
NOS2	1.00000000000000000000
ADO	1.00000000000000000000
BANK1	1.00000000000000000000
PLCXD2	1.00000000000000000000
PHLDB2	1.00000000000000000000
DENND1B	1.00000000000000000000
SERBP1	1.00000000000000000000
ZMIZ1	1.00000000000000000000
INPP5D	1.00000000000000000000
TAGLN2	1.00000000000000000000
IP6K3	1.00000000000000000000
HLA-F	1.00000000000000000000
COL5A1	1.00000000000000000000
ACSL6	1.00000000000000000000
FUT2	1.00000000000000000000
MAMSTR	1.00000000000000000000
SOCS1	1.00000000000000000000
ICOSLG	1.00000000000000000000
ATG16L1	1.00000000000000000000
RIPK2	1.00000000000000000000
SMNDC1	1.00000000000000000000
IL1RL1	1.00000000000000000000
IL18R1	1.00000000000000000000
NOD2	1.00000000000000000000
CYLD	1.00000000000000000000
IL27	1.00000000000000000000
VAMP3	1.00000000000000000000
PLCL1	1.00000000000000000000
MTMR3	1.00000000000000000000
DUSP5	1.00000000000000000000
HORMAD2	1.00000000000000000000
TNFSF15	1.00000000000000000000
TNFSF8	1.00000000000000000000
ESRRA	1.00000000000000000000
PER3	1.00000000000000000000
DCLRE1B	1.00000000000000000000
HERPUD1	1.00000000000000000000
PSMB10	1.00000000000000000000
PRDX5	1.00000000000000000000
HLA-A	1.00000000000000000000
HLA-G	1.00000000000000000000
DGKD	1.00000000000000000000
STAT3	1.00000000000000000000
LCAT	1.00000000000000000000
EIF3C	1.00000000000000000000
CACNA2D1	1.00000000000000000000
USP40	1.00000000000000000000
RASIP1	1.00000000000000000000
IZUMO1	1.00000000000000000000
IL18RAP	1.00000000000000000000
ZPBP2	1.00000000000000000000
ZDHHC23	1.00000000000000000000
SMIM3	1.00000000000000000000
IRGM	1.00000000000000000000
HIF3A	1.00000000000000000000
ORMDL3	1.00000000000000000000
GSDMB	1.00000000000000000000
UBE3D	1.00000000000000000000
CAVIN1	1.00000000000000000000
SP140	1.00000000000000000000
SLC7A10	1.00000000000000000000
MAGI1	1.00000000000000000000
CEBPA	1.00000000000000000000
PTPN2	1.00000000000000000000
SH2B1	1.00000000000000000000
PPP5C	1.00000000000000000000
CLN3	1.00000000000000000000
CD19	1.00000000000000000000
CCL2	1.00000000000000000000
CCL7	1.00000000000000000000
CCL11	1.00000000000000000000
CCL8	1.00000000000000000000
LAT	1.00000000000000000000
CCL13	1.00000000000000000000
ERAP1	1.00000000000000000000
CCL1	1.00000000000000000000
ICAM1	1.00000000000000000000
IL19	1.00000000000000000000
IL10	1.00000000000000000000
KCNH6	1.00000000000000000000
THADA	1.00000000000000000000
GPX1	1.00000000000000000000
ADCY7	1.00000000000000000000
ZNRF1	1.00000000000000000000
NKD1	1.00000000000000000000
SNX20	1.00000000000000000000
LDHD	1.00000000000000000000
ZFP1	1.00000000000000000000
BCAR1	1.00000000000000000000
DNMT3A	1.00000000000000000000
MLX	1.00000000000000000000
LY75	1.00000000000000000000

[GeneSet]
##Source=GeneWeaver Generated
##Type=N\A
##Project=N\A
##Name=MS  Union of 25 GeneSets.
##Description=The Boolean Algebra tool was used to find the Union of 25 sets: 269570, 270866, 269844, 268567, 270874, 268703, 268704, 267948, 268080, 271040, 269505, 269006, 268752, 270804, 268889, 268129, 268007, 267752, 267762, 270964, 270325, 268279, 267768, 269012, 270974
##Tag=GeneWeaver
TYK2	1.00000000000000000000
THEMIS	1.00000000000000000000
ACTRT2	1.00000000000000000000
MRGPRE	1.00000000000000000000
TNP2	1.00000000000000000000
L3MBTL3	1.00000000000000000000
ZNF438	1.00000000000000000000
SOX8	1.00000000000000000000
MAPK1	1.00000000000000000000
BACH2	1.00000000000000000000
CDC37	1.00000000000000000000
TAGAP	1.00000000000000000000
PDE4A	1.00000000000000000000
PVR	1.00000000000000000000
VTI1A	1.00000000000000000000
TOP3A	1.00000000000000000000
PTPRK	1.00000000000000000000
SHMT1	1.00000000000000000000
HHEX	1.00000000000000000000
KCNIP1	1.00000000000000000000
KIAA2026	1.00000000000000000000
MLANA	1.00000000000000000000
MERTK	1.00000000000000000000
EXOC6	1.00000000000000000000
TMEM74B	1.00000000000000000000
ZFP36L1	1.00000000000000000000
C20orf202	1.00000000000000000000
CHST12	1.00000000000000000000
RREB1	1.00000000000000000000
CXCR5	1.00000000000000000000
RAD21L1	1.00000000000000000000
MPV17L2	1.00000000000000000000
RCBTB1	1.00000000000000000000
ARL11	1.00000000000000000000
VWA8	1.00000000000000000000
SPEF2	1.00000000000000000000
ARHGEF10	1.00000000000000000000
IL12B	1.00000000000000000000
BUD13	1.00000000000000000000
CD58	1.00000000000000000000
IL7R	1.00000000000000000000
TNFRSF1A	1.00000000000000000000
BTNL2	1.00000000000000000000
TSBP1	1.00000000000000000000
VCAM1	1.00000000000000000000
EXTL2	1.00000000000000000000
SLC30A7	1.00000000000000000000
TTC34	1.00000000000000000000
MMEL1	1.00000000000000000000
KLHL32	1.00000000000000000000
EPS15L1	1.00000000000000000000
EN1	1.00000000000000000000
MMS22L	1.00000000000000000000
DSC1	1.00000000000000000000
HLA-DRA	1.00000000000000000000
IL20RA	1.00000000000000000000
HLA-DRB1	1.00000000000000000000
IL22RA2	1.00000000000000000000
AHI1	1.00000000000000000000
HLA-DQA1	1.00000000000000000000
HLA-DQB1	1.00000000000000000000
HLA-DQA2	1.00000000000000000000
NUBPL	1.00000000000000000000
OLIG3	1.00000000000000000000
TNFSF14	1.00000000000000000000
HSPB1	1.00000000000000000000
HACE1	1.00000000000000000000
YWHAG	1.00000000000000000000
BATF	1.00000000000000000000
MET	1.00000000000000000000
GPC5	1.00000000000000000000
PLCL2	1.00000000000000000000
NDFIP1	1.00000000000000000000
INAVA	1.00000000000000000000
ALPK2	1.00000000000000000000
MALT1	1.00000000000000000000
MYB	1.00000000000000000000
CD6	1.00000000000000000000
POPDC3	1.00000000000000000000
FOXG1	1.00000000000000000000
KIF21B	1.00000000000000000000
IGF2R	1.00000000000000000000
DDAH1	1.00000000000000000000
GPR65	1.00000000000000000000
ELOF1	1.00000000000000000000
RNASEL	1.00000000000000000000
CD5	1.00000000000000000000
TRIM2	1.00000000000000000000
EOMES	1.00000000000000000000
CLECL1	1.00000000000000000000
ZBTB46	1.00000000000000000000
PKIA	1.00000000000000000000
IL7	1.00000000000000000000
JARID2	1.00000000000000000000
CSMD1	1.00000000000000000000
CBLB	1.00000000000000000000
ZNF746	1.00000000000000000000
KIF1B	1.00000000000000000000
CBLN2	1.00000000000000000000
MAP3K14	1.00000000000000000000
RPS6KB1	1.00000000000000000000
SYK	1.00000000000000000000
PRKRA	1.00000000000000000000
HS3ST2	1.00000000000000000000
USP31	1.00000000000000000000
EGFL6	1.00000000000000000000
CPAMD8	1.00000000000000000000
SAE1	1.00000000000000000000
PTGER4	1.00000000000000000000
FCRL3	1.00000000000000000000
TNFSF4	1.00000000000000000000
TLL1	1.00000000000000000000
NPEPPS	1.00000000000000000000
ACP5	1.00000000000000000000
HLA-B	1.00000000000000000000
CHRND	1.00000000000000000000
IL2RA	1.00000000000000000000
NCOA5	1.00000000000000000000
CD40	1.00000000000000000000
VAV2	1.00000000000000000000
MYC	1.00000000000000000000
TMEM47	1.00000000000000000000
KPNB1	1.00000000000000000000
CYP24A1	1.00000000000000000000
FAM47B	1.00000000000000000000
ZNF433	1.00000000000000000000
TBKBP1	1.00000000000000000000
DKKL1	1.00000000000000000000
TBX21	1.00000000000000000000
CENPC	1.00000000000000000000
MXI1	1.00000000000000000000
AGAP2	1.00000000000000000000
ASAP2	1.00000000000000000000
C1GALT1	1.00000000000000000000
ZIC1	1.00000000000000000000
PDZRN4	1.00000000000000000000
ZMIZ1	1.00000000000000000000
SUMF1	1.00000000000000000000
METTL1	1.00000000000000000000
CLEC16A	1.00000000000000000000
SCO2	1.00000000000000000000
ODF3B	1.00000000000000000000
CYP27B1	1.00000000000000000000
HLA-F	1.00000000000000000000
MAMSTR	1.00000000000000000000
TENM3	1.00000000000000000000
NLRP11	1.00000000000000000000
RMI2	1.00000000000000000000
PRM3	1.00000000000000000000
ERG	1.00000000000000000000
FOXO3	1.00000000000000000000
HLA-A	1.00000000000000000000
STAT3	1.00000000000000000000
TCF7	1.00000000000000000000
NFKB1	1.00000000000000000000
UGT1A10	1.00000000000000000000
LEKR1	1.00000000000000000000
SH3GL2	1.00000000000000000000
FUT8	1.00000000000000000000
BICD1	1.00000000000000000000
RGS1	1.00000000000000000000
IL12A	1.00000000000000000000
ADAMTSL1	1.00000000000000000000
SAMD12	1.00000000000000000000
BRINP1	1.00000000000000000000
MAF	1.00000000000000000000
MANBA	1.00000000000000000000
SVIL	1.00000000000000000000
NCKAP5	1.00000000000000000000
CUEDC1	1.00000000000000000000
ASAP1	1.00000000000000000000
SP140	1.00000000000000000000
CXCR4	1.00000000000000000000
LMAN2	1.00000000000000000000
EVI5	1.00000000000000000000
MYNN	1.00000000000000000000
RGS14	1.00000000000000000000
MPHOSPH9	1.00000000000000000000
DIPK1A	1.00000000000000000000
RPL5	1.00000000000000000000
TMEM39A	1.00000000000000000000
MGAT5	1.00000000000000000000
TIMMDC1	1.00000000000000000000
MMP8	1.00000000000000000000
MMP10	1.00000000000000000000
PLEK	1.00000000000000000000
CLSTN2	1.00000000000000000000
TRIM42	1.00000000000000000000
FBXO48	1.00000000000000000000
SLC25A36	1.00000000000000000000
APLF	1.00000000000000000000
ELAC1	1.00000000000000000000
SMAD4	1.00000000000000000000
THADA	1.00000000000000000000
ZFHX3	1.00000000000000000000
IRF8	1.00000000000000000000
SLC15A2	1.00000000000000000000
ILDR1	1.00000000000000000000
CD86	1.00000000000000000000
MAZ	1.00000000000000000000
NFKBIZ	1.00000000000000000000

[GeneSet]
##Source=GeneWeaver Generated
##Type=N\A
##Project=N\A
##Name=Psoriasis Union of 23 GeneSets.
##Description=The Boolean Algebra tool was used to find the Union of 23 sets: 270102, 269471, 268707, 268708, 238629, 269276, 268599, 268090, 268864, 268865, 268868, 269385, 270155, 231122, 267738, 267739, 267740, 269277, 268709, 270449, 75763, 268921, 268923
##Tag=GeneWeaver
SLC6A4	1.00000000000000000000
AKAP13	1.00000000000000000000
FDX2	1.00000000000000000000
ZGLP1	1.00000000000000000000
ACO1	1.00000000000000000000
EMSY	1.00000000000000000000
POLI	1.00000000000000000000
PPARA	1.00000000000000000000
GRM4	1.00000000000000000000
SERPINB13	1.00000000000000000000
SCD	1.00000000000000000000
TYK2	1.00000000000000000000
CARM1	1.00000000000000000000
MYT1L	1.00000000000000000000
SLC45A1	1.00000000000000000000
COG6	1.00000000000000000000
THY1	1.00000000000000000000
CEBPB	1.00000000000000000000
CHST8	1.00000000000000000000
VEGFA	1.00000000000000000000
SERPINB3	1.00000000000000000000
DDX58	1.00000000000000000000
STARD6	1.00000000000000000000
GATA3	1.00000000000000000000
MIF	1.00000000000000000000
PPARD	1.00000000000000000000
IRF4	1.00000000000000000000
CDKAL1	1.00000000000000000000
PDE4A	1.00000000000000000000
PI3	1.00000000000000000000
EXOC2	1.00000000000000000000
INS	1.00000000000000000000
TGM3	1.00000000000000000000
IGF2	1.00000000000000000000
LDLR	1.00000000000000000000
TGFB1	1.00000000000000000000
TNXB	1.00000000000000000000
BHLHE40	1.00000000000000000000
R3HCC1L	1.00000000000000000000
IL33	1.00000000000000000000
SLIT3	1.00000000000000000000
LRRC7	1.00000000000000000000
SMARCA4	1.00000000000000000000
PLAAT4	1.00000000000000000000
SDC4	1.00000000000000000000
KEAP1	1.00000000000000000000
FGF20	1.00000000000000000000
SYS1	1.00000000000000000000
FOSL1	1.00000000000000000000
NGF	1.00000000000000000000
POU2F3	1.00000000000000000000
LTA	1.00000000000000000000
TNF	1.00000000000000000000
EIPR1	1.00000000000000000000
JAK2	1.00000000000000000000
EBF1	1.00000000000000000000
INSL6	1.00000000000000000000
ELOA	1.00000000000000000000
NKX2-3	1.00000000000000000000
SLC25A28	1.00000000000000000000
CDKN2D	1.00000000000000000000
ADGRL2	1.00000000000000000000
RNF145	1.00000000000000000000
PBX2	1.00000000000000000000
GPSM3	1.00000000000000000000
ELANE	1.00000000000000000000
UBLCP1	1.00000000000000000000
ANO3	1.00000000000000000000
KPNA3	1.00000000000000000000
ADRA1B	1.00000000000000000000
IL12B	1.00000000000000000000
REL	1.00000000000000000000
S100A11	1.00000000000000000000
PTPRN2	1.00000000000000000000
CRNN	1.00000000000000000000
FLG	1.00000000000000000000
RPTN	1.00000000000000000000
CCL27	1.00000000000000000000
TGFA	1.00000000000000000000
TNFRSF1A	1.00000000000000000000
TSBP1	1.00000000000000000000
SMAD3	1.00000000000000000000
ADAM33	1.00000000000000000000
IL18	1.00000000000000000000
PAK5	1.00000000000000000000
CD44	1.00000000000000000000
IL6	1.00000000000000000000
KRT16	1.00000000000000000000
TEK	1.00000000000000000000
IL20RA	1.00000000000000000000
ITGB1	1.00000000000000000000
KRT17	1.00000000000000000000
HLA-DRB1	1.00000000000000000000
HLA-DQA1	1.00000000000000000000
FCGR3A	1.00000000000000000000
EDN1	1.00000000000000000000
PRR5L	1.00000000000000000000
HLA-DQB1	1.00000000000000000000
HBEGF	1.00000000000000000000
MAPK14	1.00000000000000000000
IFNGR1	1.00000000000000000000
IFNLR1	1.00000000000000000000
RAG1	1.00000000000000000000
TP53	1.00000000000000000000
RAG2	1.00000000000000000000
TAP2	1.00000000000000000000
HMOX1	1.00000000000000000000
TNFRSF1B	1.00000000000000000000
BSG	1.00000000000000000000
ILF3	1.00000000000000000000
IL17A	1.00000000000000000000
IL17F	1.00000000000000000000
ANKRD30A	1.00000000000000000000
TNFAIP3	1.00000000000000000000
RGS6	1.00000000000000000000
TGFBR1	1.00000000000000000000
APOE	1.00000000000000000000
PLCL2	1.00000000000000000000
HRH4	1.00000000000000000000
ZC3H12C	1.00000000000000000000
EFNB2	1.00000000000000000000
HAX1	1.00000000000000000000
SPRR1A	1.00000000000000000000
SPRR3	1.00000000000000000000
SPRR1B	1.00000000000000000000
IL1A	1.00000000000000000000
CAMK2G	1.00000000000000000000
HIF1A	1.00000000000000000000
TNIP1	1.00000000000000000000
LURAP1L	1.00000000000000000000
CYTL1	1.00000000000000000000
STMN3	1.00000000000000000000
IL1B	1.00000000000000000000
S100A9	1.00000000000000000000
S100A12	1.00000000000000000000
S100A8	1.00000000000000000000
QTRT1	1.00000000000000000000
IRF2	1.00000000000000000000
S100A7	1.00000000000000000000
SLC22A4	1.00000000000000000000
IL36G	1.00000000000000000000
IL36A	1.00000000000000000000
IL36B	1.00000000000000000000
IL36RN	1.00000000000000000000
S100A2	1.00000000000000000000
VDR	1.00000000000000000000
ERAP2	1.00000000000000000000
CX3CR1	1.00000000000000000000
PHTF1	1.00000000000000000000
S100A14	1.00000000000000000000
IL1RN	1.00000000000000000000
CTNNA3	1.00000000000000000000
MFSD4B	1.00000000000000000000
PSMG1	1.00000000000000000000
REV3L	1.00000000000000000000
ITGA5	1.00000000000000000000
C6orf15	1.00000000000000000000
TRAF3IP2	1.00000000000000000000
TNFRSF6B	1.00000000000000000000
PLAU	1.00000000000000000000
FOXP3	1.00000000000000000000
DAG1	1.00000000000000000000
CSMD1	1.00000000000000000000
CDSN	1.00000000000000000000
PSORS1C2	1.00000000000000000000
RPSA	1.00000000000000000000
PSORS1C1	1.00000000000000000000
KLF4	1.00000000000000000000
ANXA6	1.00000000000000000000
SLC9A8	1.00000000000000000000
SPATA2	1.00000000000000000000
IRAK1	1.00000000000000000000
RNF114	1.00000000000000000000
KIR2DL3	1.00000000000000000000
KIR2DL1	1.00000000000000000000
TMEM158	1.00000000000000000000
TTC7A	1.00000000000000000000
SNAI1	1.00000000000000000000
RPS6KA5	1.00000000000000000000
LARS2	1.00000000000000000000
TBL1XR1	1.00000000000000000000
IRF1	1.00000000000000000000
ABHD5	1.00000000000000000000
IL5	1.00000000000000000000
IL13	1.00000000000000000000
RAD50	1.00000000000000000000
CCHCR1	1.00000000000000000000
ITGA2	1.00000000000000000000
OCLN	1.00000000000000000000
KIAA1109	1.00000000000000000000
ZNF816	1.00000000000000000000
ITGA1	1.00000000000000000000
PRKRA	1.00000000000000000000
B3GNT2	1.00000000000000000000
DEFB4A	1.00000000000000000000
NOTCH1	1.00000000000000000000
MKI67	1.00000000000000000000
ITGB2	1.00000000000000000000
SDR16C5	1.00000000000000000000
MGMT	1.00000000000000000000
PRORP	1.00000000000000000000
CXCL8	1.00000000000000000000
PSMA6	1.00000000000000000000
DEFB1	1.00000000000000000000
RARRES2	1.00000000000000000000
PTGER4	1.00000000000000000000
POU5F1	1.00000000000000000000
CAPZB	1.00000000000000000000
MGST2	1.00000000000000000000
IL4	1.00000000000000000000
TNFSF18	1.00000000000000000000
LAMP3	1.00000000000000000000
KIF3A	1.00000000000000000000
MMP9	1.00000000000000000000
CARD6	1.00000000000000000000
IFNAR1	1.00000000000000000000
IL2	1.00000000000000000000
CASP14	1.00000000000000000000
AREG	1.00000000000000000000
IL21	1.00000000000000000000
ID1	1.00000000000000000000
TMEM50B	1.00000000000000000000
UBE2L3	1.00000000000000000000
DPP4	1.00000000000000000000
YDJC	1.00000000000000000000
CARD9	1.00000000000000000000
HLA-B	1.00000000000000000000
AKT1	1.00000000000000000000
HLA-C	1.00000000000000000000
CRHR1	1.00000000000000000000
IL2RA	1.00000000000000000000
LRRK2	1.00000000000000000000
PRSS53	1.00000000000000000000
ACKR2	1.00000000000000000000
OR2B11	1.00000000000000000000
FAP	1.00000000000000000000
CCR6	1.00000000000000000000
CD40	1.00000000000000000000
TLR2	1.00000000000000000000
SPP1	1.00000000000000000000
IFIH1	1.00000000000000000000
TAP1	1.00000000000000000000
PSMB8	1.00000000000000000000
PSMB9	1.00000000000000000000
BIRC5	1.00000000000000000000
KCNH7	1.00000000000000000000
NFKBIA	1.00000000000000000000
ETS1	1.00000000000000000000
SOCS3	1.00000000000000000000
ANKRD55	1.00000000000000000000
RUSC2	1.00000000000000000000
IL23R	1.00000000000000000000
IL15	1.00000000000000000000
ZNF365	1.00000000000000000000
IKZF3	1.00000000000000000000
CRB1	1.00000000000000000000
JUNB	1.00000000000000000000
TSC1	1.00000000000000000000
RUNX3	1.00000000000000000000
ELMO1	1.00000000000000000000
LEP	1.00000000000000000000
JUN	1.00000000000000000000
PTPN22	1.00000000000000000000
ADAM19	1.00000000000000000000
RSBN1	1.00000000000000000000
NOS3	1.00000000000000000000
IL12RB2	1.00000000000000000000
EGFR	1.00000000000000000000
FABP5	1.00000000000000000000
NOS2	1.00000000000000000000
ADO	1.00000000000000000000
MTHFR	1.00000000000000000000
PSIP1	1.00000000000000000000
ZMIZ1	1.00000000000000000000
ADIPOQ	1.00000000000000000000
FUT2	1.00000000000000000000
IL1R1	1.00000000000000000000
CXCL9	1.00000000000000000000
TENM3	1.00000000000000000000
PRM3	1.00000000000000000000
SOCS1	1.00000000000000000000
ITGAE	1.00000000000000000000
ATG16L1	1.00000000000000000000
TP63	1.00000000000000000000
RCAN1	1.00000000000000000000
IL18R1	1.00000000000000000000
CTSS	1.00000000000000000000
CLIC6	1.00000000000000000000
IL23A	1.00000000000000000000
NOD2	1.00000000000000000000
P3H2	1.00000000000000000000
TNFSF15	1.00000000000000000000
SUOX	1.00000000000000000000
GPR35	1.00000000000000000000
OSTN	1.00000000000000000000
STAT1	1.00000000000000000000
RUNX1	1.00000000000000000000
EGR1	1.00000000000000000000
PRDX5	1.00000000000000000000
STAT2	1.00000000000000000000
HLA-A	1.00000000000000000000
CLEC7A	1.00000000000000000000
IFNG	1.00000000000000000000
HLA-G	1.00000000000000000000
GSTM1	1.00000000000000000000
WNT5A	1.00000000000000000000
RPS26	1.00000000000000000000
CD300LF	1.00000000000000000000
CAMP	1.00000000000000000000
STAT3	1.00000000000000000000
SLC9A3R1	1.00000000000000000000
CXCL10	1.00000000000000000000
MLXIP	1.00000000000000000000
IL22	1.00000000000000000000
IL31	1.00000000000000000000
LRRC43	1.00000000000000000000
TNFRSF9	1.00000000000000000000
RASIP1	1.00000000000000000000
RETN	1.00000000000000000000
RAB12	1.00000000000000000000
NGFR	1.00000000000000000000
SELPLG	1.00000000000000000000
IL18RAP	1.00000000000000000000
CARD14	1.00000000000000000000
NFKB1	1.00000000000000000000
ERBB3	1.00000000000000000000
SLC9A4	1.00000000000000000000
ZPBP2	1.00000000000000000000
ATXN2L	1.00000000000000000000
MMP19	1.00000000000000000000
BTD	1.00000000000000000000
MFN2	1.00000000000000000000
RARRES1	1.00000000000000000000
CCL20	1.00000000000000000000
ZDHHC23	1.00000000000000000000
PRKDC	1.00000000000000000000
SLC12A8	1.00000000000000000000
CTLA4	1.00000000000000000000
FBXL19	1.00000000000000000000
IL20RB	1.00000000000000000000
GSDMB	1.00000000000000000000
SBK1	1.00000000000000000000
CAVIN1	1.00000000000000000000
FOXN1	1.00000000000000000000
STX1B	1.00000000000000000000
PTPN2	1.00000000000000000000
F2RL1	1.00000000000000000000
ZNF750	1.00000000000000000000
NAT9	1.00000000000000000000
CX3CL1	1.00000000000000000000
LRIG1	1.00000000000000000000
CCL2	1.00000000000000000000
TXNRD3	1.00000000000000000000
USP49	1.00000000000000000000
SHARPIN	1.00000000000000000000
MMP3	1.00000000000000000000
CD40LG	1.00000000000000000000
RSL24D1	1.00000000000000000000
ERAP1	1.00000000000000000000
RBMX	1.00000000000000000000
CAST	1.00000000000000000000
ACE	1.00000000000000000000
IL19	1.00000000000000000000
IL10	1.00000000000000000000
MC1R	1.00000000000000000000
UBC	1.00000000000000000000
MMP12	1.00000000000000000000
ICAM5	1.00000000000000000000
IL20	1.00000000000000000000
IL24	1.00000000000000000000
C4BPA	1.00000000000000000000
ADCY7	1.00000000000000000000
BCL2	1.00000000000000000000
ATIC	1.00000000000000000000
MMP2	1.00000000000000000000
CSTA	1.00000000000000000000
NKD1	1.00000000000000000000
NFKBIZ	1.00000000000000000000
CS	1.00000000000000000000
PTDSS1	1.00000000000000000000
FNBP1	1.00000000000000000000
KRT14	1.00000000000000000000

[GeneSet]
##Source=GeneWeaver Generated
##Type=N\A
##Project=N\A
##Name=Diabetes Union of 20 GeneSets.
##Description=The Boolean Algebra tool was used to find the Union of 20 sets: 267682, 269732, 268246, 268200, 268778, 267671, 271053, 268558, 270768, 267880, 270094, 269428, 268949, 270998, 268343, 268793, 269562, 270740, 269885, 269567
##Tag=GeneWeaver
KCNQ1	1.00000000000000000000
TENM2	1.00000000000000000000
MYT1L	1.00000000000000000000
TAB2	1.00000000000000000000
GLIS3	1.00000000000000000000
CDKAL1	1.00000000000000000000
CRCP	1.00000000000000000000
CCDC68	1.00000000000000000000
PALM2AKAP2	1.00000000000000000000
HHEX	1.00000000000000000000
AGMO	1.00000000000000000000
ARHGAP22	1.00000000000000000000
CDKN2A	1.00000000000000000000
EXOC6	1.00000000000000000000
CDKN2B	1.00000000000000000000
RASGRP1	1.00000000000000000000
SGCG	1.00000000000000000000
CDC123	1.00000000000000000000
ANXA11	1.00000000000000000000
SACS	1.00000000000000000000
DMRTA1	1.00000000000000000000
ZSCAN20	1.00000000000000000000
TCF7L2	1.00000000000000000000
TNFRSF19	1.00000000000000000000
MAT1A	1.00000000000000000000
CEP162	1.00000000000000000000
FUT9	1.00000000000000000000
KDM4D	1.00000000000000000000
SPINK4	1.00000000000000000000
TBX18	1.00000000000000000000
TNFRSF13B	1.00000000000000000000
XRCC2	1.00000000000000000000
KCNJ11	1.00000000000000000000
PLXDC2	1.00000000000000000000
SMIM13	1.00000000000000000000
RAPGEF5	1.00000000000000000000
TBXAS1	1.00000000000000000000
CAMK1D	1.00000000000000000000
VSTM2B	1.00000000000000000000
STEAP1B	1.00000000000000000000
KL	1.00000000000000000000
TCF4	1.00000000000000000000
RYR3	1.00000000000000000000
POP4	1.00000000000000000000
MPRIP	1.00000000000000000000
HLA-DQA2	1.00000000000000000000
GRK5	1.00000000000000000000
SORCS3	1.00000000000000000000
LINGO2	1.00000000000000000000
RBM38	1.00000000000000000000
CNTNAP2	1.00000000000000000000
MYH9	1.00000000000000000000
SASH1	1.00000000000000000000
FSTL5	1.00000000000000000000
SOX11	1.00000000000000000000
ITGA6	1.00000000000000000000
GRAMD2B	1.00000000000000000000
HNF1B	1.00000000000000000000
CASKIN2	1.00000000000000000000
TMEM94	1.00000000000000000000
PCSK6	1.00000000000000000000
LAMC1	1.00000000000000000000
TSEN54	1.00000000000000000000
CREB5	1.00000000000000000000
CTCFL	1.00000000000000000000
SYK	1.00000000000000000000
LLGL2	1.00000000000000000000
AUH	1.00000000000000000000
HS6ST3	1.00000000000000000000
IGSF21	1.00000000000000000000
RPS12	1.00000000000000000000
INSR	1.00000000000000000000
SORBS1	1.00000000000000000000
KLHDC7A	1.00000000000000000000
TNFSF4	1.00000000000000000000
MRM3	1.00000000000000000000
JAK1	1.00000000000000000000
PCK1	1.00000000000000000000
NXN	1.00000000000000000000
LIMK2	1.00000000000000000000
MSRB3	1.00000000000000000000
SGCD	1.00000000000000000000
KCNH7	1.00000000000000000000
HMGA2	1.00000000000000000000
NAV3	1.00000000000000000000
MYSM1	1.00000000000000000000
ELMO1	1.00000000000000000000
MTNR1B	1.00000000000000000000
TBC1D31	1.00000000000000000000
KCNK1	1.00000000000000000000
IGF2BP2	1.00000000000000000000
MAP3K1	1.00000000000000000000
OSCP1	1.00000000000000000000
BTBD11	1.00000000000000000000
MRPS15	1.00000000000000000000
IGSF22	1.00000000000000000000
LAMA1	1.00000000000000000000
TGFBR3	1.00000000000000000000
KIAA0825	1.00000000000000000000
ADCY5	1.00000000000000000000
CCNQ	1.00000000000000000000
DUSP9	1.00000000000000000000
CCDC80	1.00000000000000000000
LEKR1	1.00000000000000000000
CCNL1	1.00000000000000000000
VEPH1	1.00000000000000000000
SLC16A13	1.00000000000000000000
SLC16A11	1.00000000000000000000
SLC30A8	1.00000000000000000000
DNER	1.00000000000000000000
RBFOX1	1.00000000000000000000
CNKSR3	1.00000000000000000000
STX8	1.00000000000000000000
KERA	1.00000000000000000000
SLC26A9	1.00000000000000000000
SUCLG2	1.00000000000000000000
TMEM163	1.00000000000000000000
ITPR1	1.00000000000000000000
SCAF8	1.00000000000000000000
FTO	1.00000000000000000000
ANK1	1.00000000000000000000
AKT3	1.00000000000000000000
IRF8	1.00000000000000000000
RHOU	1.00000000000000000000
ZBTB18	1.00000000000000000000
CCN4	1.00000000000000000000
MED13L	1.00000000000000000000
HMG20A	1.00000000000000000000
TTC21B	1.00000000000000000000
GUCY1A1	1.00000000000000000000

[GeneSet]
##Source=GeneWeaver Generated
##Type=N\A
##Project=N\A
##Name=Uveitis Union of 7 GeneSets.
##Description=The Boolean Algebra tool was used to find the Union of 7 sets: 244481, 245444, 392170, 392171, 239856, 174802, 397271
##Tag=GeneWeaver
MBL2	1.00000000000000000000
AQP4	1.00000000000000000000
VEGFA	1.00000000000000000000
SUMO4	1.00000000000000000000
STUB1	1.00000000000000000000
MIF	1.00000000000000000000
LACC1	1.00000000000000000000
NR3C1	1.00000000000000000000
IFNA1	1.00000000000000000000
TGFB1	1.00000000000000000000
NLRC4	1.00000000000000000000
CAPN5	1.00000000000000000000
RASGRP1	1.00000000000000000000
LTA	1.00000000000000000000
SOD2	1.00000000000000000000
TNF	1.00000000000000000000
JAK2	1.00000000000000000000
ABCB1	1.00000000000000000000
THBS1	1.00000000000000000000
IL12B	1.00000000000000000000
TNFRSF1A	1.00000000000000000000
BTNL2	1.00000000000000000000
IL18	1.00000000000000000000
IL6	1.00000000000000000000
TCF4	1.00000000000000000000
CPB2	1.00000000000000000000
HLA-DRB1	1.00000000000000000000
HLA-DQB1	1.00000000000000000000
HLA-E	1.00000000000000000000
TNFRSF1B	1.00000000000000000000
IL17A	1.00000000000000000000
IL17F	1.00000000000000000000
TNFAIP3	1.00000000000000000000
TYR	1.00000000000000000000
IL2RB	1.00000000000000000000
MALT1	1.00000000000000000000
PROCR	1.00000000000000000000
IL1A	1.00000000000000000000
MBTPS2	1.00000000000000000000
IL1B	1.00000000000000000000
TNFSF13B	1.00000000000000000000
BCL10	1.00000000000000000000
CX3CR1	1.00000000000000000000
IL1RN	1.00000000000000000000
FOXP3	1.00000000000000000000
CASP10	1.00000000000000000000
MST1	1.00000000000000000000
KIR2DL3	1.00000000000000000000
KIR3DL1	1.00000000000000000000
KIR2DL1	1.00000000000000000000
KIR2DL4	1.00000000000000000000
KIR3DL3	1.00000000000000000000
KIR3DL2	1.00000000000000000000
CXCL8	1.00000000000000000000
NLRP1	1.00000000000000000000
DNASE1L3	1.00000000000000000000
FASLG	1.00000000000000000000
IL4	1.00000000000000000000
MMP9	1.00000000000000000000
IL2	1.00000000000000000000
IL21	1.00000000000000000000
ATOH7	1.00000000000000000000
HLA-B	1.00000000000000000000
NLRP3	1.00000000000000000000
HLA-C	1.00000000000000000000
RBP3	1.00000000000000000000
IL2RA	1.00000000000000000000
CFH	1.00000000000000000000
MPO	1.00000000000000000000
MICB	1.00000000000000000000
TLR2	1.00000000000000000000
CCL5	1.00000000000000000000
CXCR2	1.00000000000000000000
ANKRD55	1.00000000000000000000
THBD	1.00000000000000000000
IL23R	1.00000000000000000000
CCR1	1.00000000000000000000
CCR2	1.00000000000000000000
CCR5	1.00000000000000000000
LEP	1.00000000000000000000
IKBKG	1.00000000000000000000
PTPN22	1.00000000000000000000
NOS3	1.00000000000000000000
IL12RB2	1.00000000000000000000
NOS2	1.00000000000000000000
MTHFR	1.00000000000000000000
FAS	1.00000000000000000000
MEFV	1.00000000000000000000
IL1R1	1.00000000000000000000
SOCS1	1.00000000000000000000
F5	1.00000000000000000000
SERPINE1	1.00000000000000000000
IL23A	1.00000000000000000000
NOD2	1.00000000000000000000
IL27	1.00000000000000000000
AIRE	1.00000000000000000000
SAG	1.00000000000000000000
CD200	1.00000000000000000000
GPR35	1.00000000000000000000
STAT1	1.00000000000000000000
HLA-A	1.00000000000000000000
IFNG	1.00000000000000000000
SLC11A1	1.00000000000000000000
HLA-G	1.00000000000000000000
GSTM1	1.00000000000000000000
CCL3	1.00000000000000000000
STAT3	1.00000000000000000000
RETN	1.00000000000000000000
IL21R	1.00000000000000000000
SELPLG	1.00000000000000000000
TLR9	1.00000000000000000000
TREM1	1.00000000000000000000
TLR4	1.00000000000000000000
IL12A	1.00000000000000000000
PROZ	1.00000000000000000000
CTLA4	1.00000000000000000000
F2	1.00000000000000000000
PRKCD	1.00000000000000000000
MYD88	1.00000000000000000000
PTPN2	1.00000000000000000000
BIRC3	1.00000000000000000000
TKT	1.00000000000000000000
CCL2	1.00000000000000000000
STAT4	1.00000000000000000000
ICAM1	1.00000000000000000000
ACE	1.00000000000000000000
CD247	1.00000000000000000000
IL10	1.00000000000000000000
FOXP1	1.00000000000000000000
MMP2	1.00000000000000000000

[GeneSet]
##Source=GeneWeaver Generated
##Type=N\A
##Project=N\A
##Name=Endometriosis Union of 9 GeneSets.
##Description=The Boolean Algebra tool was used to find the Union of 9 sets: 238688, 391682, 269961, 269418, 269582, 267891, 270441, 270744, 115135
##Tag=GeneWeaver
FGF1	1.00000000000000000000
WNT4	1.00000000000000000000
ZBTB40	1.00000000000000000000
LIF	1.00000000000000000000
CCND1	1.00000000000000000000
CFL1	1.00000000000000000000
CDKN1B	1.00000000000000000000
RNF144B	1.00000000000000000000
ID4	1.00000000000000000000
UCN	1.00000000000000000000
GHRH	1.00000000000000000000
EGF	1.00000000000000000000
PDGFA	1.00000000000000000000
SRC	1.00000000000000000000
EZR	1.00000000000000000000
AXL	1.00000000000000000000
MMP14	1.00000000000000000000
VEGFA	1.00000000000000000000
SNX10	1.00000000000000000000
AJAP1	1.00000000000000000000
SERPINF1	1.00000000000000000000
MAPK1	1.00000000000000000000
MIF	1.00000000000000000000
AHRR	1.00000000000000000000
ITPK1	1.00000000000000000000
SKAP2	1.00000000000000000000
HOXA1	1.00000000000000000000
MOAP1	1.00000000000000000000
HOXA2	1.00000000000000000000
HOXA5	1.00000000000000000000
HOXA7	1.00000000000000000000
HOXA6	1.00000000000000000000
HOXA4	1.00000000000000000000
HOXA3	1.00000000000000000000
TGFB1	1.00000000000000000000
FGFR2	1.00000000000000000000
CDKN2A	1.00000000000000000000
CDKN2B	1.00000000000000000000
PDE1C	1.00000000000000000000
IL33	1.00000000000000000000
HOXA10	1.00000000000000000000
ANG	1.00000000000000000000
CYP19A1	1.00000000000000000000
HOXA11	1.00000000000000000000
HOXA13	1.00000000000000000000
EMX2	1.00000000000000000000
NGF	1.00000000000000000000
EVX1	1.00000000000000000000
DMRTA1	1.00000000000000000000
HIBADH	1.00000000000000000000
LTA	1.00000000000000000000
TNF	1.00000000000000000000
JAZF1	1.00000000000000000000
TAX1BP1	1.00000000000000000000
NFE2L3	1.00000000000000000000
CBX3	1.00000000000000000000
HNRNPA2B1	1.00000000000000000000
AGER	1.00000000000000000000
CDC42	1.00000000000000000000
AHR	1.00000000000000000000
CYP1B1	1.00000000000000000000
RELA	1.00000000000000000000
PAK1	1.00000000000000000000
GALT	1.00000000000000000000
TNFRSF1A	1.00000000000000000000
IL18	1.00000000000000000000
VCAM1	1.00000000000000000000
CD44	1.00000000000000000000
CKAP2L	1.00000000000000000000
WFDC2	1.00000000000000000000
KLF9	1.00000000000000000000
IL6	1.00000000000000000000
HLA-DRB1	1.00000000000000000000
OXTR	1.00000000000000000000
HLA-DQA1	1.00000000000000000000
GPER1	1.00000000000000000000
C7orf50	1.00000000000000000000
GREB1	1.00000000000000000000
SPINK1	1.00000000000000000000
TP53	1.00000000000000000000
CDKN1A	1.00000000000000000000
MLH1	1.00000000000000000000
SERPINA6	1.00000000000000000000
FOS	1.00000000000000000000
STAR	1.00000000000000000000
PROK1	1.00000000000000000000
TNFRSF1B	1.00000000000000000000
C18orf21	1.00000000000000000000
BSG	1.00000000000000000000
GC	1.00000000000000000000
IL17A	1.00000000000000000000
MUC16	1.00000000000000000000
MET	1.00000000000000000000
C3	1.00000000000000000000
TERT	1.00000000000000000000
IL2RB	1.00000000000000000000
SORCS1	1.00000000000000000000
THOC6	1.00000000000000000000
IL1A	1.00000000000000000000
TIMP1	1.00000000000000000000
HIF1A	1.00000000000000000000
IL1B	1.00000000000000000000
TNFSF13B	1.00000000000000000000
FKBP4	1.00000000000000000000
AMH	1.00000000000000000000
WT1	1.00000000000000000000
VDR	1.00000000000000000000
CYP2C19	1.00000000000000000000
KRAS	1.00000000000000000000
IL1RN	1.00000000000000000000
PLAU	1.00000000000000000000
IGFBP1	1.00000000000000000000
FOXP3	1.00000000000000000000
CSMD1	1.00000000000000000000
IGF1	1.00000000000000000000
ITGB3	1.00000000000000000000
IGFBP3	1.00000000000000000000
IGF1R	1.00000000000000000000
LHB	1.00000000000000000000
OR1D2	1.00000000000000000000
OR1G1	1.00000000000000000000
COMT	1.00000000000000000000
ANGPT2	1.00000000000000000000
AFM	1.00000000000000000000
PIK3CA	1.00000000000000000000
GSTP1	1.00000000000000000000
BRAF	1.00000000000000000000
FLT1	1.00000000000000000000
CRH	1.00000000000000000000
CXCL8	1.00000000000000000000
CXCL1	1.00000000000000000000
CXCL5	1.00000000000000000000
STS	1.00000000000000000000
DEFA1	1.00000000000000000000
CYP1A1	1.00000000000000000000
PTGER4	1.00000000000000000000
MTOR	1.00000000000000000000
FCRL3	1.00000000000000000000
FASLG	1.00000000000000000000
IL4	1.00000000000000000000
MMP9	1.00000000000000000000
ESR2	1.00000000000000000000
NTRK1	1.00000000000000000000
TRPV1	1.00000000000000000000
NTRK2	1.00000000000000000000
HLA-B	1.00000000000000000000
FGF2	1.00000000000000000000
AKT1	1.00000000000000000000
HLA-C	1.00000000000000000000
FSHR	1.00000000000000000000
FST	1.00000000000000000000
SPP1	1.00000000000000000000
RND3	1.00000000000000000000
BIRC5	1.00000000000000000000
ARID1A	1.00000000000000000000
CCL5	1.00000000000000000000
ANGPT1	1.00000000000000000000
CXCR1	1.00000000000000000000
KDR	1.00000000000000000000
HMGA2	1.00000000000000000000
RBM43	1.00000000000000000000
CTNNB1	1.00000000000000000000
NR5A1	1.00000000000000000000
LEP	1.00000000000000000000
PTPN22	1.00000000000000000000
INHBA	1.00000000000000000000
NOS3	1.00000000000000000000
EGFR	1.00000000000000000000
PTEN	1.00000000000000000000
IL1R2	1.00000000000000000000
CYP17A1	1.00000000000000000000
MAPK3	1.00000000000000000000
ADIPOQ	1.00000000000000000000
TDGF1	1.00000000000000000000
IL1R1	1.00000000000000000000
EBAG9	1.00000000000000000000
SERPINE1	1.00000000000000000000
TIMP2	1.00000000000000000000
CXCL12	1.00000000000000000000
IL1RAP	1.00000000000000000000
HGF	1.00000000000000000000
HLA-A	1.00000000000000000000
CPO	1.00000000000000000000
IFNG	1.00000000000000000000
HLA-G	1.00000000000000000000
GSTM1	1.00000000000000000000
AR	1.00000000000000000000
KSR2	1.00000000000000000000
PTGS2	1.00000000000000000000
CXCL10	1.00000000000000000000
HLA-DPB1	1.00000000000000000000
NGFR	1.00000000000000000000
NFKB1	1.00000000000000000000
PAEP	1.00000000000000000000
ESR1	1.00000000000000000000
ARNT	1.00000000000000000000
PGR	1.00000000000000000000
TLR4	1.00000000000000000000
PRKDC	1.00000000000000000000
HPSE	1.00000000000000000000
TNFRSF11B	1.00000000000000000000
CTLA4	1.00000000000000000000
CSF1	1.00000000000000000000
MEIS1	1.00000000000000000000
CDH1	1.00000000000000000000
RXFP1	1.00000000000000000000
XRCC1	1.00000000000000000000
HSD17B2	1.00000000000000000000
CCL2	1.00000000000000000000
DNMT1	1.00000000000000000000
MMP7	1.00000000000000000000
MMP1	1.00000000000000000000
MMP3	1.00000000000000000000
HP	1.00000000000000000000
ICAM1	1.00000000000000000000
CLDN4	1.00000000000000000000
ACE	1.00000000000000000000
PTGER2	1.00000000000000000000
IL10	1.00000000000000000000
PPARG	1.00000000000000000000
C5	1.00000000000000000000
RHOU	1.00000000000000000000
MMP2	1.00000000000000000000
PTP4A3	1.00000000000000000000
VEZT	1.00000000000000000000
HSD17B1	1.00000000000000000000

[GeneSet]
##Source=GeneWeaver Generated
##Type=N\A
##Project=N\A
##Name=Ulcerative Colitis Union of 23 GeneSets.
##Description=The Boolean Algebra tool was used to find the Union of 23 sets: 269458, 270109, 269342, 268191, 268192, 75683, 75684, 75685, 75686, 268457, 75565, 270511, 270110, 268216, 270778, 268872, 270158, 268374, 75612, 75614, 268895, 75617, 270446
##Tag=GeneWeaver
DPH5	1.00000000000000000000
PARK7	1.00000000000000000000
TTYH3	1.00000000000000000000
TLE5	1.00000000000000000000
C1QA	1.00000000000000000000
EMSY	1.00000000000000000000
AMZ1	1.00000000000000000000
GNA12	1.00000000000000000000
HDAC9	1.00000000000000000000
CARD11	1.00000000000000000000
S1PR1	1.00000000000000000000
EVC	1.00000000000000000000
CHP1	1.00000000000000000000
NKX3-1	1.00000000000000000000
PDZK1IP1	1.00000000000000000000
CDKN1C	1.00000000000000000000
TYK2	1.00000000000000000000
MYT1L	1.00000000000000000000
CUL2	1.00000000000000000000
NUSAP1	1.00000000000000000000
EDIL3	1.00000000000000000000
LCP2	1.00000000000000000000
ENPEP	1.00000000000000000000
ZNF831	1.00000000000000000000
CDKAL1	1.00000000000000000000
ALDOB	1.00000000000000000000
LYRM4	1.00000000000000000000
SKAP2	1.00000000000000000000
SLC35A4	1.00000000000000000000
SAMSN1	1.00000000000000000000
PI3	1.00000000000000000000
BTN3A1	1.00000000000000000000
NDUFAF1	1.00000000000000000000
LIFR	1.00000000000000000000
HHEX	1.00000000000000000000
NXPE1	1.00000000000000000000
NXPE4	1.00000000000000000000
NXPE2	1.00000000000000000000
ATF6B	1.00000000000000000000
TGFBI	1.00000000000000000000
TNXB	1.00000000000000000000
EXOC6	1.00000000000000000000
RTF1	1.00000000000000000000
ITPKA	1.00000000000000000000
TIFA	1.00000000000000000000
PDGFB	1.00000000000000000000
PREX1	1.00000000000000000000
ACTR3	1.00000000000000000000
SSH2	1.00000000000000000000
SLC26A3	1.00000000000000000000
POR	1.00000000000000000000
OSMR	1.00000000000000000000
EPC1	1.00000000000000000000
HOXA13	1.00000000000000000000
TMEM120A	1.00000000000000000000
PLCH2	1.00000000000000000000
MAP2K2	1.00000000000000000000
SLC9A3	1.00000000000000000000
EXOC3	1.00000000000000000000
RORC	1.00000000000000000000
INTS11	1.00000000000000000000
PLCB2	1.00000000000000000000
LAMB1	1.00000000000000000000
TET2	1.00000000000000000000
DLD	1.00000000000000000000
IGF2BP3	1.00000000000000000000
MN1	1.00000000000000000000
CEP72	1.00000000000000000000
TPPP	1.00000000000000000000
JAK2	1.00000000000000000000
INSL6	1.00000000000000000000
NKX2-3	1.00000000000000000000
CDC42	1.00000000000000000000
AHR	1.00000000000000000000
SMU1	1.00000000000000000000
STARD3	1.00000000000000000000
USP12	1.00000000000000000000
TNFRSF14	1.00000000000000000000
NOTCH4	1.00000000000000000000
INSL4	1.00000000000000000000
IL12B	1.00000000000000000000
REL	1.00000000000000000000
IGLL1	1.00000000000000000000
IL7R	1.00000000000000000000
ACTR3B	1.00000000000000000000
BTNL2	1.00000000000000000000
TSBP1	1.00000000000000000000
SMAD3	1.00000000000000000000
PUS10	1.00000000000000000000
PIM3	1.00000000000000000000
IL17REL	1.00000000000000000000
SMURF1	1.00000000000000000000
PRXL2B	1.00000000000000000000
MMEL1	1.00000000000000000000
PRSS23	1.00000000000000000000
UQCC1	1.00000000000000000000
TCF4	1.00000000000000000000
ICA1	1.00000000000000000000
HLA-DRA	1.00000000000000000000
SLC35D3	1.00000000000000000000
GLYAT	1.00000000000000000000
HLA-DRB5	1.00000000000000000000
HLA-DRB1	1.00000000000000000000
HSPA6	1.00000000000000000000
HLA-DQA1	1.00000000000000000000
FCGR2A	1.00000000000000000000
FYB1	1.00000000000000000000
HLA-DQB1	1.00000000000000000000
PRRC2A	1.00000000000000000000
ADCYAP1	1.00000000000000000000
PCSK5	1.00000000000000000000
CCNY	1.00000000000000000000
CKAP2	1.00000000000000000000
KPNA7	1.00000000000000000000
HSPB1	1.00000000000000000000
FCGR2B	1.00000000000000000000
MACROD1	1.00000000000000000000
CEP250	1.00000000000000000000
CNOT6L	1.00000000000000000000
NDFIP1	1.00000000000000000000
LSP1	1.00000000000000000000
INAVA	1.00000000000000000000
IL2RB	1.00000000000000000000
CNTNAP2	1.00000000000000000000
CD226	1.00000000000000000000
PROCR	1.00000000000000000000
CD6	1.00000000000000000000
TIMP1	1.00000000000000000000
TCAP	1.00000000000000000000
LITAF	1.00000000000000000000
STMN3	1.00000000000000000000
S100A9	1.00000000000000000000
UBAC2	1.00000000000000000000
GPR18	1.00000000000000000000
KIF21B	1.00000000000000000000
SEC24B	1.00000000000000000000
ERGIC1	1.00000000000000000000
GPR65	1.00000000000000000000
DUSP1	1.00000000000000000000
ERAP2	1.00000000000000000000
NADSYN1	1.00000000000000000000
CACNA1S	1.00000000000000000000
PSMG1	1.00000000000000000000
PNMT	1.00000000000000000000
ZGPAT	1.00000000000000000000
SNAPC4	1.00000000000000000000
EEF2K	1.00000000000000000000
LRP5	1.00000000000000000000
SLC2A4RG	1.00000000000000000000
PGAP3	1.00000000000000000000
ZBTB46	1.00000000000000000000
TNFRSF6B	1.00000000000000000000
ERBB2	1.00000000000000000000
KLRF1	1.00000000000000000000
RTEL1	1.00000000000000000000
MIEN1	1.00000000000000000000
SLC39A14	1.00000000000000000000
SPATA48	1.00000000000000000000
BSN	1.00000000000000000000
ENTR1	1.00000000000000000000
TMEM86B	1.00000000000000000000
APEH	1.00000000000000000000
LCA5	1.00000000000000000000
MST1	1.00000000000000000000
ZCWPW2	1.00000000000000000000
IRAK1	1.00000000000000000000
TNIK	1.00000000000000000000
FAXDC2	1.00000000000000000000
INPP5E	1.00000000000000000000
HS2ST1	1.00000000000000000000
USP7	1.00000000000000000000
TFF1	1.00000000000000000000
HSPA1L	1.00000000000000000000
SRRM2	1.00000000000000000000
SAA1	1.00000000000000000000
CCHCR1	1.00000000000000000000
DUOXA2	1.00000000000000000000
SEC16A	1.00000000000000000000
DAP	1.00000000000000000000
KIAA1109	1.00000000000000000000
GRB7	1.00000000000000000000
KIR3DL2	1.00000000000000000000
NOTCH1	1.00000000000000000000
CTIF	1.00000000000000000000
SPARC	1.00000000000000000000
SMAD7	1.00000000000000000000
MSH5	1.00000000000000000000
FXR1	1.00000000000000000000
PPBP	1.00000000000000000000
CXCL5	1.00000000000000000000
SLC44A4	1.00000000000000000000
HDAC7	1.00000000000000000000
LCN2	1.00000000000000000000
AMIGO3	1.00000000000000000000
GMPPB	1.00000000000000000000
PTGER4	1.00000000000000000000
STAC2	1.00000000000000000000
IP6K1	1.00000000000000000000
NFKB2	1.00000000000000000000
ADAD1	1.00000000000000000000
TCF12	1.00000000000000000000
KLHL6	1.00000000000000000000
MUC2	1.00000000000000000000
IL2	1.00000000000000000000
AHNAK	1.00000000000000000000
SELENOW	1.00000000000000000000
COL13A1	1.00000000000000000000
UBA7	1.00000000000000000000
FBXL20	1.00000000000000000000
MED1	1.00000000000000000000
PRDM1	1.00000000000000000000
IL21	1.00000000000000000000
CARD9	1.00000000000000000000
MFSD13A	1.00000000000000000000
RBM10	1.00000000000000000000
CPXM2	1.00000000000000000000
GPD2	1.00000000000000000000
HLA-C	1.00000000000000000000
SLC2A13	1.00000000000000000000
FLOT1	1.00000000000000000000
DSE	1.00000000000000000000
CALHM6	1.00000000000000000000
TMCO4	1.00000000000000000000
CDK12	1.00000000000000000000
COMMD7	1.00000000000000000000
GBP1	1.00000000000000000000
RNF186	1.00000000000000000000
OTUD3	1.00000000000000000000
NEUROD2	1.00000000000000000000
IER3	1.00000000000000000000
IFIH1	1.00000000000000000000
MST1R	1.00000000000000000000
PLA2G2E	1.00000000000000000000
AP2M1	1.00000000000000000000
CXCR2	1.00000000000000000000
PPP1R1B	1.00000000000000000000
CFB	1.00000000000000000000
CD36	1.00000000000000000000
CXCR1	1.00000000000000000000
HNF4A	1.00000000000000000000
EIF4G1	1.00000000000000000000
GBP4	1.00000000000000000000
KCNH2	1.00000000000000000000
CXCR6	1.00000000000000000000
TRIM8	1.00000000000000000000
RBM25	1.00000000000000000000
DNMT3B	1.00000000000000000000
GBP5	1.00000000000000000000
ACY1	1.00000000000000000000
IL23R	1.00000000000000000000
LIMCH1	1.00000000000000000000
ZNF365	1.00000000000000000000
CIITA	1.00000000000000000000
CCR3	1.00000000000000000000
CCR1	1.00000000000000000000
IKZF3	1.00000000000000000000
CCR2	1.00000000000000000000
EPHB4	1.00000000000000000000
CCR5	1.00000000000000000000
DDR1	1.00000000000000000000
SERINC3	1.00000000000000000000
NSUN5	1.00000000000000000000
ITLN1	1.00000000000000000000
SEPHS2	1.00000000000000000000
ADA	1.00000000000000000000
ITGAL	1.00000000000000000000
AAMP	1.00000000000000000000
LTF	1.00000000000000000000
IL1R2	1.00000000000000000000
IGF2BP2	1.00000000000000000000
PNKD	1.00000000000000000000
TMBIM1	1.00000000000000000000
IRF5	1.00000000000000000000
DENND1B	1.00000000000000000000
CYTH1	1.00000000000000000000
ZMIZ1	1.00000000000000000000
TNPO3	1.00000000000000000000
AS3MT	1.00000000000000000000
SEMA3C	1.00000000000000000000
PFKFB4	1.00000000000000000000
IL1R1	1.00000000000000000000
UCN2	1.00000000000000000000
ICOSLG	1.00000000000000000000
TSPAN33	1.00000000000000000000
RFTN2	1.00000000000000000000
FBN1	1.00000000000000000000
BPIFB4	1.00000000000000000000
BPIFA2	1.00000000000000000000
IL27	1.00000000000000000000
PLCL1	1.00000000000000000000
PRF1	1.00000000000000000000
HORMAD2	1.00000000000000000000
TNFSF15	1.00000000000000000000
TNFSF8	1.00000000000000000000
CYSLTR1	1.00000000000000000000
GPR35	1.00000000000000000000
UTS2	1.00000000000000000000
JRKL	1.00000000000000000000
SLC6A14	1.00000000000000000000
IL26	1.00000000000000000000
IFNG	1.00000000000000000000
SLC11A1	1.00000000000000000000
STK39	1.00000000000000000000
SATB2	1.00000000000000000000
GDE1	1.00000000000000000000
BPIFA3	1.00000000000000000000
STAT3	1.00000000000000000000
PTPRC	1.00000000000000000000
TCF7	1.00000000000000000000
IL22	1.00000000000000000000
SYNPO2	1.00000000000000000000
PTGDS	1.00000000000000000000
CACNA2D1	1.00000000000000000000
TNFRSF9	1.00000000000000000000
NETO2	1.00000000000000000000
IL18RAP	1.00000000000000000000
NFKB1	1.00000000000000000000
RPS6KA4	1.00000000000000000000
ZPBP2	1.00000000000000000000
ANGPTL2	1.00000000000000000000
ITIH4	1.00000000000000000000
NR5A2	1.00000000000000000000
MFN2	1.00000000000000000000
CELSR3	1.00000000000000000000
CCL20	1.00000000000000000000
PRKCB	1.00000000000000000000
GTF2H4	1.00000000000000000000
KAT6B	1.00000000000000000000
VARS2	1.00000000000000000000
PRKAB1	1.00000000000000000000
CIT	1.00000000000000000000
NLRC5	1.00000000000000000000
SFMBT1	1.00000000000000000000
ZNF300	1.00000000000000000000
IRGM	1.00000000000000000000
CD28	1.00000000000000000000
LY96	1.00000000000000000000
CTLA4	1.00000000000000000000
ORMDL3	1.00000000000000000000
ICOS	1.00000000000000000000
GSDMB	1.00000000000000000000
MANBA	1.00000000000000000000
DGKA	1.00000000000000000000
SI	1.00000000000000000000
BUD23	1.00000000000000000000
PLXNB1	1.00000000000000000000
PRKCD	1.00000000000000000000
SLC7A10	1.00000000000000000000
ZFP90	1.00000000000000000000
CEBPA	1.00000000000000000000
PTPN2	1.00000000000000000000
FN1	1.00000000000000000000
CDH3	1.00000000000000000000
RGS14	1.00000000000000000000
CDH1	1.00000000000000000000
PRKCI	1.00000000000000000000
PLLP	1.00000000000000000000
SIAH1	1.00000000000000000000
CALM3	1.00000000000000000000
IL2RG	1.00000000000000000000
CCL2	1.00000000000000000000
STAT4	1.00000000000000000000
SLC39A11	1.00000000000000000000
TXNRD3	1.00000000000000000000
MYO1A	1.00000000000000000000
PTGIR	1.00000000000000000000
ERAP1	1.00000000000000000000
CLDN3	1.00000000000000000000
ADCY3	1.00000000000000000000
IL19	1.00000000000000000000
IL10	1.00000000000000000000
IP6K2	1.00000000000000000000
AQP8	1.00000000000000000000
ANKRD13A	1.00000000000000000000
SLA	1.00000000000000000000
USP4	1.00000000000000000000
SEC24A	1.00000000000000000000
GPX1	1.00000000000000000000
CAMLG	1.00000000000000000000
IRF8	1.00000000000000000000
LRP6	1.00000000000000000000
MMP2	1.00000000000000000000
C5orf66	1.00000000000000000000
DUSP16	1.00000000000000000000
NFKBIZ	1.00000000000000000000
NOL3	1.00000000000000000000

[GeneSet]
##Source=GeneWeaver Generated
##Type=N\A
##Project=N\A
##Name=Sarcoidosis Union of 7 GeneSets.
##Description=The Boolean Algebra tool was used to find the Union of 7 sets: 269828, 231047, 234824, 235847, 269068, 270297, 242521
##Tag=GeneWeaver
MBL2	1.00000000000000000000
VEGFA	1.00000000000000000000
SUMO4	1.00000000000000000000
MIF	1.00000000000000000000
NTF3	1.00000000000000000000
NR3C1	1.00000000000000000000
IFNA1	1.00000000000000000000
TGFB1	1.00000000000000000000
PLAC9	1.00000000000000000000
ANXA11	1.00000000000000000000
NGF	1.00000000000000000000
LTA	1.00000000000000000000
SOD2	1.00000000000000000000
TNF	1.00000000000000000000
JAK2	1.00000000000000000000
ABCB1	1.00000000000000000000
TNFRSF1A	1.00000000000000000000
BTNL2	1.00000000000000000000
IL18	1.00000000000000000000
IL6	1.00000000000000000000
CPB2	1.00000000000000000000
HLA-DRB5	1.00000000000000000000
MUC1	1.00000000000000000000
HLA-DRB1	1.00000000000000000000
HLA-DQA1	1.00000000000000000000
HLA-DQB1	1.00000000000000000000
HMOX1	1.00000000000000000000
HLA-E	1.00000000000000000000
TNFRSF1B	1.00000000000000000000
IL17A	1.00000000000000000000
IL17F	1.00000000000000000000
PROCR	1.00000000000000000000
IL1A	1.00000000000000000000
C10orf67	1.00000000000000000000
IL1B	1.00000000000000000000
S100A9	1.00000000000000000000
TNFSF13B	1.00000000000000000000
VDR	1.00000000000000000000
IL1RN	1.00000000000000000000
HSPA1L	1.00000000000000000000
CXCL8	1.00000000000000000000
IL4	1.00000000000000000000
SCGB1A1	1.00000000000000000000
MMP9	1.00000000000000000000
IL2	1.00000000000000000000
HLA-B	1.00000000000000000000
NLRP3	1.00000000000000000000
HLA-C	1.00000000000000000000
CFH	1.00000000000000000000
MPO	1.00000000000000000000
MICB	1.00000000000000000000
TLR2	1.00000000000000000000
SPP1	1.00000000000000000000
CCL5	1.00000000000000000000
CXCR2	1.00000000000000000000
THBD	1.00000000000000000000
IL23R	1.00000000000000000000
CCR1	1.00000000000000000000
CCR2	1.00000000000000000000
CCR5	1.00000000000000000000
LEP	1.00000000000000000000
PTPN22	1.00000000000000000000
NOS3	1.00000000000000000000
NOD1	1.00000000000000000000
IL12RB2	1.00000000000000000000
MTHFR	1.00000000000000000000
BAD	1.00000000000000000000
GPR137	1.00000000000000000000
MEFV	1.00000000000000000000
IL1R1	1.00000000000000000000
CXCL9	1.00000000000000000000
F5	1.00000000000000000000
SERPINE1	1.00000000000000000000
IL23A	1.00000000000000000000
NOD2	1.00000000000000000000
KCNK4	1.00000000000000000000
TNC	1.00000000000000000000
STAT1	1.00000000000000000000
PRDX5	1.00000000000000000000
HLA-A	1.00000000000000000000
IFNG	1.00000000000000000000
SLC11A1	1.00000000000000000000
HLA-G	1.00000000000000000000
GSTM1	1.00000000000000000000
CCDC88B	1.00000000000000000000
PTGS2	1.00000000000000000000
CXCL10	1.00000000000000000000
SELE	1.00000000000000000000
RETN	1.00000000000000000000
HLA-DPB1	1.00000000000000000000
PLAC8	1.00000000000000000000
TLR9	1.00000000000000000000
TREM1	1.00000000000000000000
TLR4	1.00000000000000000000
IL12A	1.00000000000000000000
PROZ	1.00000000000000000000
CTLA4	1.00000000000000000000
F2	1.00000000000000000000
CCL17	1.00000000000000000000
CCL2	1.00000000000000000000
STAT4	1.00000000000000000000
ICAM1	1.00000000000000000000
ACE	1.00000000000000000000
CHIT1	1.00000000000000000000
IL10	1.00000000000000000000
MMP2	1.00000000000000000000
CR1	1.00000000000000000000

[GeneSet]
##Source=GeneWeaver Generated
##Type=N\A
##Project=N\A
##Name=Hemolytic Anemia Union of 20 GeneSets.
##Description=The Boolean Algebra tool was used to find the Union of 20 sets: 395840, 393641, 234530, 268643, 391270, 239648, 234665, 171576, 397356, 239106, 231120, 396817, 240019, 390806, 396631, 396632, 396249, 244155, 173255, 395839
##Tag=GeneWeaver
PTPN6	1.00000000000000000000
TNFSF11	1.00000000000000000000
C1QA	1.00000000000000000000
ADD1	1.00000000000000000000
MBL2	1.00000000000000000000
RFXAP	1.00000000000000000000
SPTA1	1.00000000000000000000
SOX8	1.00000000000000000000
AK1	1.00000000000000000000
TNFSF12	1.00000000000000000000
SIRPA	1.00000000000000000000
CAT	1.00000000000000000000
EIF2AK2	1.00000000000000000000
SLC12A6	1.00000000000000000000
TNFRSF4	1.00000000000000000000
F13A1	1.00000000000000000000
ANK2	1.00000000000000000000
PNP	1.00000000000000000000
HBB	1.00000000000000000000
GP1BA	1.00000000000000000000
BCL11A	1.00000000000000000000
SEC23B	1.00000000000000000000
ATP7B	1.00000000000000000000
HBD	1.00000000000000000000
RASGRP1	1.00000000000000000000
F3	1.00000000000000000000
C1R	1.00000000000000000000
HBG1	1.00000000000000000000
HBE1	1.00000000000000000000
HBG2	1.00000000000000000000
PIGT	1.00000000000000000000
TNF	1.00000000000000000000
HAMP	1.00000000000000000000
UROS	1.00000000000000000000
RFX5	1.00000000000000000000
CD81	1.00000000000000000000
RHAG	1.00000000000000000000
ADORA2A	1.00000000000000000000
ACTB	1.00000000000000000000
ZAP70	1.00000000000000000000
PIGQ	1.00000000000000000000
HFE	1.00000000000000000000
TNFRSF13B	1.00000000000000000000
EPOR	1.00000000000000000000
GALT	1.00000000000000000000
TNFRSF1A	1.00000000000000000000
PGF	1.00000000000000000000
ANXA2	1.00000000000000000000
GDF15	1.00000000000000000000
GPI	1.00000000000000000000
BTNL2	1.00000000000000000000
VCAM1	1.00000000000000000000
STIM1	1.00000000000000000000
ALAD	1.00000000000000000000
NT5C3A	1.00000000000000000000
ADD3	1.00000000000000000000
FECH	1.00000000000000000000
STOM	1.00000000000000000000
KL	1.00000000000000000000
GSS	1.00000000000000000000
EPB41	1.00000000000000000000
ITGB1	1.00000000000000000000
GCLC	1.00000000000000000000
HLA-DRB1	1.00000000000000000000
PON1	1.00000000000000000000
FCGR2A	1.00000000000000000000
FCGR3A	1.00000000000000000000
EDN1	1.00000000000000000000
LPIN2	1.00000000000000000000
ADD2	1.00000000000000000000
HLA-DQB1	1.00000000000000000000
TPI1	1.00000000000000000000
RAG1	1.00000000000000000000
RAG2	1.00000000000000000000
MLH1	1.00000000000000000000
HMOX1	1.00000000000000000000
BCAM	1.00000000000000000000
HSPB1	1.00000000000000000000
FCGR2B	1.00000000000000000000
TNFRSF1B	1.00000000000000000000
TNFAIP3	1.00000000000000000000
APOE	1.00000000000000000000
C3	1.00000000000000000000
TERT	1.00000000000000000000
IL2RB	1.00000000000000000000
MPL	1.00000000000000000000
MYB	1.00000000000000000000
HIF1A	1.00000000000000000000
IL1B	1.00000000000000000000
GYPC	1.00000000000000000000
VDR	1.00000000000000000000
HK1	1.00000000000000000000
KRAS	1.00000000000000000000
IL1RN	1.00000000000000000000
PRNP	1.00000000000000000000
PLAU	1.00000000000000000000
FOXP3	1.00000000000000000000
AHSP	1.00000000000000000000
CASP10	1.00000000000000000000
CFI	1.00000000000000000000
WAS	1.00000000000000000000
PIGF	1.00000000000000000000
BPGM	1.00000000000000000000
IGF1	1.00000000000000000000
LYN	1.00000000000000000000
SLC4A1	1.00000000000000000000
ITGA4	1.00000000000000000000
IRAK1	1.00000000000000000000
ADAMTS13	1.00000000000000000000
ITGB3	1.00000000000000000000
PKLR	1.00000000000000000000
ACKR1	1.00000000000000000000
GATA1	1.00000000000000000000
KDM6A	1.00000000000000000000
LRBA	1.00000000000000000000
GSR	1.00000000000000000000
TTC7A	1.00000000000000000000
TPP2	1.00000000000000000000
RFXANK	1.00000000000000000000
ADAR	1.00000000000000000000
COL4A1	1.00000000000000000000
CD46	1.00000000000000000000
BMP6	1.00000000000000000000
ITGA2	1.00000000000000000000
EIF2AK1	1.00000000000000000000
PGD	1.00000000000000000000
CASK	1.00000000000000000000
FLT1	1.00000000000000000000
NLRP1	1.00000000000000000000
EPO	1.00000000000000000000
AMELX	1.00000000000000000000
SLC11A2	1.00000000000000000000
FASLG	1.00000000000000000000
NFKB2	1.00000000000000000000
IL2	1.00000000000000000000
C5AR1	1.00000000000000000000
HLA-B	1.00000000000000000000
HLA-C	1.00000000000000000000
IL2RA	1.00000000000000000000
ALDOA	1.00000000000000000000
CFH	1.00000000000000000000
CD47	1.00000000000000000000
ITGA2B	1.00000000000000000000
ITPA	1.00000000000000000000
MS4A1	1.00000000000000000000
CD59	1.00000000000000000000
CFHR3	1.00000000000000000000
MSH2	1.00000000000000000000
SPP1	1.00000000000000000000
CFHR1	1.00000000000000000000
LDHA	1.00000000000000000000
CFB	1.00000000000000000000
CFHR4	1.00000000000000000000
CFHR5	1.00000000000000000000
KIT	1.00000000000000000000
SLC2A1	1.00000000000000000000
THBD	1.00000000000000000000
ADRB2	1.00000000000000000000
CIITA	1.00000000000000000000
CCR5	1.00000000000000000000
PRDX2	1.00000000000000000000
NR2C2	1.00000000000000000000
ADA	1.00000000000000000000
PTPN22	1.00000000000000000000
G6PD	1.00000000000000000000
NOS3	1.00000000000000000000
ATRX	1.00000000000000000000
MTHFR	1.00000000000000000000
SPTB	1.00000000000000000000
KLF1	1.00000000000000000000
PFKM	1.00000000000000000000
PGK1	1.00000000000000000000
FAS	1.00000000000000000000
CPOX	1.00000000000000000000
ABCG8	1.00000000000000000000
F5	1.00000000000000000000
SERPINE1	1.00000000000000000000
TGFBR3	1.00000000000000000000
WIPF1	1.00000000000000000000
SELP	1.00000000000000000000
STAT1	1.00000000000000000000
IL4R	1.00000000000000000000
KITLG	1.00000000000000000000
HLA-A	1.00000000000000000000
IFNG	1.00000000000000000000
NHLRC2	1.00000000000000000000
GSTM1	1.00000000000000000000
CDAN1	1.00000000000000000000
STAT3	1.00000000000000000000
NBN	1.00000000000000000000
LCAT	1.00000000000000000000
SLC12A4	1.00000000000000000000
SELL	1.00000000000000000000
SELE	1.00000000000000000000
UGT1A8	1.00000000000000000000
POLR3K	1.00000000000000000000
UGT1A6	1.00000000000000000000
UGT1A7	1.00000000000000000000
UGT1A3	1.00000000000000000000
UGT1A1	1.00000000000000000000
UGT1A4	1.00000000000000000000
NFKB1	1.00000000000000000000
UGT1A5	1.00000000000000000000
UGT1A10	1.00000000000000000000
ITGAV	1.00000000000000000000
UGT1A9	1.00000000000000000000
DGKE	1.00000000000000000000
EPB42	1.00000000000000000000
COL1A1	1.00000000000000000000
RHCE	1.00000000000000000000
CD3G	1.00000000000000000000
KMT2D	1.00000000000000000000
PIEZO1	1.00000000000000000000
SLCO1B1	1.00000000000000000000
TLR4	1.00000000000000000000
PRKDC	1.00000000000000000000
TNFRSF11B	1.00000000000000000000
CTLA4	1.00000000000000000000
ICOS	1.00000000000000000000
HBZ	1.00000000000000000000
HBS1L	1.00000000000000000000
TFRC	1.00000000000000000000
ACSL4	1.00000000000000000000
F2	1.00000000000000000000
PGM3	1.00000000000000000000
PRKCD	1.00000000000000000000
HBA2	1.00000000000000000000
HBA1	1.00000000000000000000
HBQ1	1.00000000000000000000
ABCB6	1.00000000000000000000
FCER1G	1.00000000000000000000
PIGA	1.00000000000000000000
CX3CL1	1.00000000000000000000
TNFRSF13C	1.00000000000000000000
CD19	1.00000000000000000000
IFNL3	1.00000000000000000000
NRAS	1.00000000000000000000
TREX1	1.00000000000000000000
STAT4	1.00000000000000000000
CD40LG	1.00000000000000000000
HP	1.00000000000000000000
LAT	1.00000000000000000000
PLAUR	1.00000000000000000000
ICAM1	1.00000000000000000000
ICAM4	1.00000000000000000000
ACE	1.00000000000000000000
FGB	1.00000000000000000000
IL10	1.00000000000000000000
CYP2D6	1.00000000000000000000
FGA	1.00000000000000000000
ANK1	1.00000000000000000000
GPX1	1.00000000000000000000
KCNN4	1.00000000000000000000
NR2C1	1.00000000000000000000
C4BPA	1.00000000000000000000
CD55	1.00000000000000000000
ATP11C	1.00000000000000000000
CR2	1.00000000000000000000
CR1	1.00000000000000000000
UROD	1.00000000000000000000
DNASE1	1.00000000000000000000

[GeneSet]
##Source=GeneWeaver Generated
##Type=N\A
##Project=N\A
##Name=Restless Leg Syndrome Union of 6 GeneSets.
##Description=The Boolean Algebra tool was used to find the Union of 6 sets: 270212, 270382, 392687, 241838, 269018, 268220
##Tag=GeneWeaver
PARK7	1.00000000000000000000
SNCA	1.00000000000000000000
PRKN	1.00000000000000000000
PTPRD	1.00000000000000000000
VPS13C	1.00000000000000000000
HTRA2	1.00000000000000000000
UCHL1	1.00000000000000000000
MAP2K5	1.00000000000000000000
FTL	1.00000000000000000000
DNAJC6	1.00000000000000000000
SKOR1	1.00000000000000000000
BTBD9	1.00000000000000000000
SLC11A2	1.00000000000000000000
DRD2	1.00000000000000000000
PINK1	1.00000000000000000000
LRRK2	1.00000000000000000000
PODXL	1.00000000000000000000
MAOA	1.00000000000000000000
MAOB	1.00000000000000000000
NOS1	1.00000000000000000000
ATXN7	1.00000000000000000000
MFN2	1.00000000000000000000
TOX3	1.00000000000000000000
DRD3	1.00000000000000000000
ATXN3	1.00000000000000000000
MEIS1	1.00000000000000000000
NTS	1.00000000000000000000

[GeneSet]
##Source=GeneWeaver Generated
##Type=N\A
##Project=N\A
##Name=Scleroderma Union of 9 GeneSets.
##Description=The Boolean Algebra tool was used to find the Union of 9 sets: 243291, 245540, 268230, 270475, 237454, 270935, 269080, 396827, 245387
##Tag=GeneWeaver
COL1A2	1.00000000000000000000
VEGFA	1.00000000000000000000
TNFSF13	1.00000000000000000000
CXCL16	1.00000000000000000000
TNFSF12	1.00000000000000000000
MIF	1.00000000000000000000
FOSL2	1.00000000000000000000
TGFB1	1.00000000000000000000
HTR2A	1.00000000000000000000
IL33	1.00000000000000000000
PDGFB	1.00000000000000000000
UHRF1BP1	1.00000000000000000000
FBL	1.00000000000000000000
TNF	1.00000000000000000000
ANKS1A	1.00000000000000000000
UROS	1.00000000000000000000
TSSK2	1.00000000000000000000
ADORA2A	1.00000000000000000000
NOTCH4	1.00000000000000000000
CD22	1.00000000000000000000
HFE	1.00000000000000000000
SMAD3	1.00000000000000000000
AIF1	1.00000000000000000000
COMP	1.00000000000000000000
IL6	1.00000000000000000000
HLA-DRA	1.00000000000000000000
HLA-DRB5	1.00000000000000000000
CNR2	1.00000000000000000000
MUC1	1.00000000000000000000
CENPB	1.00000000000000000000
HLA-DRB1	1.00000000000000000000
HLA-DQA1	1.00000000000000000000
EDN1	1.00000000000000000000
EDNRA	1.00000000000000000000
HLA-DQB1	1.00000000000000000000
RAG2	1.00000000000000000000
CAV1	1.00000000000000000000
IL17A	1.00000000000000000000
TNFAIP3	1.00000000000000000000
TGFBR1	1.00000000000000000000
MET	1.00000000000000000000
CLCNKB	1.00000000000000000000
IL1A	1.00000000000000000000
TIMP1	1.00000000000000000000
HIF1A	1.00000000000000000000
TNIP1	1.00000000000000000000
PHRF1	1.00000000000000000000
IL1B	1.00000000000000000000
TNFSF13B	1.00000000000000000000
EXOSC9	1.00000000000000000000
CX3CR1	1.00000000000000000000
IRF7	1.00000000000000000000
CCN2	1.00000000000000000000
IL1RN	1.00000000000000000000
XRCC5	1.00000000000000000000
CENPA	1.00000000000000000000
FOXP3	1.00000000000000000000
PSORS1C2	1.00000000000000000000
PSORS1C1	1.00000000000000000000
CD163	1.00000000000000000000
BLOC1S6	1.00000000000000000000
SP1	1.00000000000000000000
PAH	1.00000000000000000000
WRN	1.00000000000000000000
EXOSC10	1.00000000000000000000
IL13	1.00000000000000000000
CRP	1.00000000000000000000
LAMC2	1.00000000000000000000
SPARC	1.00000000000000000000
NMNAT2	1.00000000000000000000
SMAD7	1.00000000000000000000
CXCL8	1.00000000000000000000
FASLG	1.00000000000000000000
IL4	1.00000000000000000000
MMP9	1.00000000000000000000
CSK	1.00000000000000000000
TNFSF4	1.00000000000000000000
IL2	1.00000000000000000000
GRB10	1.00000000000000000000
AKT1	1.00000000000000000000
PDGFRA	1.00000000000000000000
LEMD3	1.00000000000000000000
SPP1	1.00000000000000000000
ENG	1.00000000000000000000
CCL5	1.00000000000000000000
FLI1	1.00000000000000000000
POLR3A	1.00000000000000000000
IL23R	1.00000000000000000000
IKZF3	1.00000000000000000000
PDGFRB	1.00000000000000000000
PTPN22	1.00000000000000000000
RHOB	1.00000000000000000000
NOS3	1.00000000000000000000
EGFR	1.00000000000000000000
CCR7	1.00000000000000000000
SLC29A3	1.00000000000000000000
IRF5	1.00000000000000000000
BANK1	1.00000000000000000000
POLD1	1.00000000000000000000
TNPO3	1.00000000000000000000
FAS	1.00000000000000000000
IL1R1	1.00000000000000000000
LBR	1.00000000000000000000
FAM167A	1.00000000000000000000
FBN1	1.00000000000000000000
ITGAM	1.00000000000000000000
CXCL12	1.00000000000000000000
SLC12A3	1.00000000000000000000
SELP	1.00000000000000000000
BLK	1.00000000000000000000
IL4R	1.00000000000000000000
UTS2	1.00000000000000000000
EGR1	1.00000000000000000000
HGF	1.00000000000000000000
CCL18	1.00000000000000000000
IFNG	1.00000000000000000000
NPPB	1.00000000000000000000
CXCL10	1.00000000000000000000
PTPRC	1.00000000000000000000
IL22	1.00000000000000000000
LMNA	1.00000000000000000000
HLA-DPA1	1.00000000000000000000
HLA-DPB1	1.00000000000000000000
COL1A1	1.00000000000000000000
TOP1	1.00000000000000000000
CTLA4	1.00000000000000000000
ESYT1	1.00000000000000000000
ZC3H10	1.00000000000000000000
SOX5	1.00000000000000000000
CXCR4	1.00000000000000000000
CD19	1.00000000000000000000
ZBTB7B	1.00000000000000000000
CCL2	1.00000000000000000000
STAT4	1.00000000000000000000
MMP1	1.00000000000000000000
HP	1.00000000000000000000
ACE	1.00000000000000000000
CD247	1.00000000000000000000
IL10	1.00000000000000000000
CYP2D6	1.00000000000000000000
MMP12	1.00000000000000000000
PPARG	1.00000000000000000000
IRF8	1.00000000000000000000
MMP2	1.00000000000000000000
IL13RA2	1.00000000000000000000
UROD	1.00000000000000000000
SMAD1	1.00000000000000000000

[GeneSet]
##Source=GeneWeaver Generated
##Type=N\A
##Project=N\A
##Name=IgA nephropathy 1 Union of 6 GeneSets.
##Description=The Boolean Algebra tool was used to find the Union of 6 sets: 268801, 269380, 269605, 268395, 270451, 269284
##Tag=GeneWeaver
LIF	1.00000000000000000000
OSM	1.00000000000000000000
TNFSF13	1.00000000000000000000
TNFSF12-TNFSF13	1.00000000000000000000
MPDU1	1.00000000000000000000
NOTCH4	1.00000000000000000000
VAV3	1.00000000000000000000
HLA-DRA	1.00000000000000000000
HLA-DRB1	1.00000000000000000000
HLA-DQA1	1.00000000000000000000
HLA-DQB1	1.00000000000000000000
TAP2	1.00000000000000000000
ACCS	1.00000000000000000000
ACOXL	1.00000000000000000000
PADI1	1.00000000000000000000
PADI3	1.00000000000000000000
PADI4	1.00000000000000000000
DEFA5	1.00000000000000000000
FCRL3	1.00000000000000000000
CARD9	1.00000000000000000000
HLA-B	1.00000000000000000000
CFH	1.00000000000000000000
CFHR3	1.00000000000000000000
CFHR1	1.00000000000000000000
TAP1	1.00000000000000000000
PSMB8	1.00000000000000000000
PSMB9	1.00000000000000000000
CFHR4	1.00000000000000000000
CFHR5	1.00000000000000000000
ST6GAL1	1.00000000000000000000
ITGAM	1.00000000000000000000
MTMR3	1.00000000000000000000
HORMAD2	1.00000000000000000000
ITGAX	1.00000000000000000000
HLA-A	1.00000000000000000000
HLA-DPA1	1.00000000000000000000
HLA-DPB1	1.00000000000000000000
ODF1	1.00000000000000000000
KLF10	1.00000000000000000000

[GeneSet]
##Source=GeneWeaver Generated
##Type=N\A
##Project=N\A
##Name=Myositis Union of 5 GeneSets.
##Description=The Boolean Algebra tool was used to find the Union of 5 sets: 241361, 245850, 241203, 270196, 396231
##Tag=GeneWeaver
NSFL1C	1.00000000000000000000
C1QA	1.00000000000000000000
ATP6V1G2	1.00000000000000000000
DDX39B	1.00000000000000000000
SAMHD1	1.00000000000000000000
IFNB1	1.00000000000000000000
MAP1LC3A	1.00000000000000000000
IFNA1	1.00000000000000000000
TGM2	1.00000000000000000000
CHRNE	1.00000000000000000000
C1R	1.00000000000000000000
STING1	1.00000000000000000000
LAMA2	1.00000000000000000000
HARS1	1.00000000000000000000
TNF	1.00000000000000000000
SQSTM1	1.00000000000000000000
HNRNPA2B1	1.00000000000000000000
TNFRSF1A	1.00000000000000000000
RNASEH2B	1.00000000000000000000
RNASEH2C	1.00000000000000000000
HLA-DRB1	1.00000000000000000000
HLA-DQA1	1.00000000000000000000
HLA-DQB1	1.00000000000000000000
PSMB4	1.00000000000000000000
HLA-DQA2	1.00000000000000000000
GNE	1.00000000000000000000
APOE	1.00000000000000000000
DYSF	1.00000000000000000000
IL1B	1.00000000000000000000
UBAC2	1.00000000000000000000
MYH2	1.00000000000000000000
EXOSC9	1.00000000000000000000
HSP90AA1	1.00000000000000000000
CAPN3	1.00000000000000000000
FOXP3	1.00000000000000000000
NCAM1	1.00000000000000000000
IRAK1	1.00000000000000000000
VCP	1.00000000000000000000
ADAR	1.00000000000000000000
EXOSC10	1.00000000000000000000
CHD3	1.00000000000000000000
CHD4	1.00000000000000000000
BACE1	1.00000000000000000000
HMGB1	1.00000000000000000000
HLA-B	1.00000000000000000000
TARDBP	1.00000000000000000000
HLA-C	1.00000000000000000000
MAPT	1.00000000000000000000
TTN	1.00000000000000000000
MICB	1.00000000000000000000
SPP1	1.00000000000000000000
IFIH1	1.00000000000000000000
PSMB9	1.00000000000000000000
APP	1.00000000000000000000
IL23R	1.00000000000000000000
IL15	1.00000000000000000000
CCR1	1.00000000000000000000
CCR2	1.00000000000000000000
RNASEH2A	1.00000000000000000000
FAS	1.00000000000000000000
MEFV	1.00000000000000000000
ASIC3	1.00000000000000000000
SELP	1.00000000000000000000
HLA-A	1.00000000000000000000
IFNG	1.00000000000000000000
HLA-G	1.00000000000000000000
CXCL10	1.00000000000000000000
SELE	1.00000000000000000000
HLA-DPA1	1.00000000000000000000
HLA-DPB1	1.00000000000000000000
NOG	1.00000000000000000000
TLR4	1.00000000000000000000
IL12A	1.00000000000000000000
C4A	1.00000000000000000000
SRP72	1.00000000000000000000
TREX1	1.00000000000000000000
STAT4	1.00000000000000000000
ERAP1	1.00000000000000000000
IL10	1.00000000000000000000
ACVR1	1.00000000000000000000
PSTPIP1	1.00000000000000000000
DES	1.00000000000000000000

[GeneSet]
##Source=GeneWeaver Generated
##Type=N\A
##Project=N\A
##Name=systemic lupus Union of 25 GeneSets.
##Description=The Boolean Algebra tool was used to find the Union of 25 sets: 268587, 270348, 268561, 270871, 269473, 269766, 267686, 270759, 268584, 270887, 268586, 268231, 268855, 268610, 268483, 271044, 268230, 270023, 269275, 268382, 270693, 270309, 270631, 270573, 270323
##Tag=GeneWeaver
CREBL2	1.00000000000000000000
CDHR5	1.00000000000000000000
GPR19	1.00000000000000000000
PRKG1	1.00000000000000000000
ICAM3	1.00000000000000000000
CDKN1B	1.00000000000000000000
CSTF2T	1.00000000000000000000
LRRC63	1.00000000000000000000
NR0B1	1.00000000000000000000
ID4	1.00000000000000000000
ATXN1	1.00000000000000000000
NFKBIL1	1.00000000000000000000
SCT	1.00000000000000000000
CXorf21	1.00000000000000000000
TYK2	1.00000000000000000000
COG6	1.00000000000000000000
GTF2IRD1	1.00000000000000000000
KCNJ3	1.00000000000000000000
ZNF184	1.00000000000000000000
GATA3	1.00000000000000000000
BACH2	1.00000000000000000000
HIP1	1.00000000000000000000
GLTPD2	1.00000000000000000000
PSMB6	1.00000000000000000000
PLD2	1.00000000000000000000
FAM98B	1.00000000000000000000
GAS1	1.00000000000000000000
KIAA0319L	1.00000000000000000000
PCNX3	1.00000000000000000000
TNXB	1.00000000000000000000
EHF	1.00000000000000000000
ATP8A1	1.00000000000000000000
SIPA1	1.00000000000000000000
PNP	1.00000000000000000000
ELF1	1.00000000000000000000
RAD51B	1.00000000000000000000
GRXCR1	1.00000000000000000000
TMC2	1.00000000000000000000
LRRC18	1.00000000000000000000
WDFY4	1.00000000000000000000
SNRPC	1.00000000000000000000
UHRF1BP1	1.00000000000000000000
SLC1A7	1.00000000000000000000
LTA	1.00000000000000000000
TNF	1.00000000000000000000
LTB	1.00000000000000000000
JAZF1	1.00000000000000000000
ANKS1A	1.00000000000000000000
JAK2	1.00000000000000000000
GLDC	1.00000000000000000000
TYRO3	1.00000000000000000000
ARMH4	1.00000000000000000000
HAO1	1.00000000000000000000
LEF1	1.00000000000000000000
NOTCH4	1.00000000000000000000
KDM4C	1.00000000000000000000
NEGR1	1.00000000000000000000
LBH	1.00000000000000000000
PGPEP1	1.00000000000000000000
GDF15	1.00000000000000000000
TSBP1	1.00000000000000000000
HIPK2	1.00000000000000000000
CD44	1.00000000000000000000
AIF1	1.00000000000000000000
CAMK1D	1.00000000000000000000
RASGRP3	1.00000000000000000000
LCP1	1.00000000000000000000
RNASEH2C	1.00000000000000000000
CHIA	1.00000000000000000000
HLA-DRB1	1.00000000000000000000
AHI1	1.00000000000000000000
HLA-DQA1	1.00000000000000000000
FCGR2A	1.00000000000000000000
PIFO	1.00000000000000000000
AKR1E2	1.00000000000000000000
HLA-DQB1	1.00000000000000000000
HLA-DQA2	1.00000000000000000000
FCGR3B	1.00000000000000000000
SCAMP5	1.00000000000000000000
FCGR2B	1.00000000000000000000
A1CF	1.00000000000000000000
AP5B1	1.00000000000000000000
OVOL1	1.00000000000000000000
TNFAIP3	1.00000000000000000000
LRRC56	1.00000000000000000000
LMNTD2	1.00000000000000000000
RASSF7	1.00000000000000000000
CSNK2B	1.00000000000000000000
EPHA5	1.00000000000000000000
FCRLA	1.00000000000000000000
PERP	1.00000000000000000000
COL25A1	1.00000000000000000000
ATL1	1.00000000000000000000
TNIP1	1.00000000000000000000
SAV1	1.00000000000000000000
MAP4K5	1.00000000000000000000
PHRF1	1.00000000000000000000
RABGAP1L	1.00000000000000000000
PTTG1	1.00000000000000000000
DDHD1	1.00000000000000000000
DHCR7	1.00000000000000000000
PPCDC	1.00000000000000000000
ZNF697	1.00000000000000000000
FAM171A1	1.00000000000000000000
HIVEP3	1.00000000000000000000
ITGA8	1.00000000000000000000
NADSYN1	1.00000000000000000000
DLL1	1.00000000000000000000
MUC21	1.00000000000000000000
PHTF1	1.00000000000000000000
SPATA8	1.00000000000000000000
IRF7	1.00000000000000000000
GRB2	1.00000000000000000000
FCHSD2	1.00000000000000000000
EOMES	1.00000000000000000000
ATG16L2	1.00000000000000000000
HIC2	1.00000000000000000000
ERBB2	1.00000000000000000000
PIP4P1	1.00000000000000000000
RASSF2	1.00000000000000000000
MIEN1	1.00000000000000000000
APOBEC4	1.00000000000000000000
RGL1	1.00000000000000000000
NTNG2	1.00000000000000000000
SPATA48	1.00000000000000000000
P2RY2	1.00000000000000000000
CMC1	1.00000000000000000000
ATG4C	1.00000000000000000000
IRAK1	1.00000000000000000000
IKZF1	1.00000000000000000000
RNF114	1.00000000000000000000
SOCS6	1.00000000000000000000
CCDC38	1.00000000000000000000
MECP2	1.00000000000000000000
CNTN6	1.00000000000000000000
PRPS2	1.00000000000000000000
LAMC1	1.00000000000000000000
NAALADL2	1.00000000000000000000
EDEM3	1.00000000000000000000
AFF1	1.00000000000000000000
SEZ6L2	1.00000000000000000000
GRB7	1.00000000000000000000
LAMC2	1.00000000000000000000
NMNAT2	1.00000000000000000000
MSH5	1.00000000000000000000
NCF2	1.00000000000000000000
SMG7	1.00000000000000000000
SLC44A4	1.00000000000000000000
KIZ	1.00000000000000000000
CSK	1.00000000000000000000
XRN2	1.00000000000000000000
ABHD6	1.00000000000000000000
TNFSF4	1.00000000000000000000
PRDX6	1.00000000000000000000
MED1	1.00000000000000000000
PRDM1	1.00000000000000000000
ATG5	1.00000000000000000000
UBE2L3	1.00000000000000000000
DRD2	1.00000000000000000000
YDJC	1.00000000000000000000
HLA-B	1.00000000000000000000
NKX2-4	1.00000000000000000000
NKX2-2	1.00000000000000000000
GSX2	1.00000000000000000000
PDGFRA	1.00000000000000000000
PXK	1.00000000000000000000
CDK12	1.00000000000000000000
SEC61G	1.00000000000000000000
SLC12A1	1.00000000000000000000
IFIH1	1.00000000000000000000
TMPRSS5	1.00000000000000000000
C2	1.00000000000000000000
PDHB	1.00000000000000000000
CFB	1.00000000000000000000
ETS1	1.00000000000000000000
CFHR5	1.00000000000000000000
F13B	1.00000000000000000000
FLI1	1.00000000000000000000
ASPM	1.00000000000000000000
ARID5B	1.00000000000000000000
SCN10A	1.00000000000000000000
ZBTB41	1.00000000000000000000
RTKN2	1.00000000000000000000
CIITA	1.00000000000000000000
IKZF3	1.00000000000000000000
CRB1	1.00000000000000000000
AHNAK2	1.00000000000000000000
PTPN22	1.00000000000000000000
MTG1	1.00000000000000000000
RSBN1	1.00000000000000000000
IL12RB2	1.00000000000000000000
OR4A15	1.00000000000000000000
SLC29A3	1.00000000000000000000
BIN1	1.00000000000000000000
SAMD9L	1.00000000000000000000
PINX1	1.00000000000000000000
IRF5	1.00000000000000000000
BANK1	1.00000000000000000000
XKR6	1.00000000000000000000
MTMR9	1.00000000000000000000
CLEC16A	1.00000000000000000000
CERCAM	1.00000000000000000000
ZNF689	1.00000000000000000000
TNPO3	1.00000000000000000000
SLC35G5	1.00000000000000000000
LPP	1.00000000000000000000
SOCS1	1.00000000000000000000
ERG	1.00000000000000000000
FAM167A	1.00000000000000000000
ATP6V1G3	1.00000000000000000000
SH2B3	1.00000000000000000000
ATXN2	1.00000000000000000000
ITGAM	1.00000000000000000000
PRR14	1.00000000000000000000
RPEL1	1.00000000000000000000
ITGAX	1.00000000000000000000
GHR	1.00000000000000000000
EPHX1	1.00000000000000000000
TMEM63A	1.00000000000000000000
BLK	1.00000000000000000000
STAT1	1.00000000000000000000
NIN	1.00000000000000000000
HLA-A	1.00000000000000000000
DDA1	1.00000000000000000000
MRPL34	1.00000000000000000000
PTPRC	1.00000000000000000000
TCF7	1.00000000000000000000
ATP5MD	1.00000000000000000000
PRPF18	1.00000000000000000000
SKP1	1.00000000000000000000
DSTYK	1.00000000000000000000
BARX2	1.00000000000000000000
SUDS3	1.00000000000000000000
BTBD8	1.00000000000000000000
DDO	1.00000000000000000000
C1orf146	1.00000000000000000000
SLC22A11	1.00000000000000000000
SRRM4	1.00000000000000000000
IL12A	1.00000000000000000000
DGUOK	1.00000000000000000000
SPRED2	1.00000000000000000000
TET3	1.00000000000000000000
SLC22A12	1.00000000000000000000
GSDMB	1.00000000000000000000
TRIM9	1.00000000000000000000
LYST	1.00000000000000000000
TMX1	1.00000000000000000000
ZFP90	1.00000000000000000000
IKZF2	1.00000000000000000000
SLC5A11	1.00000000000000000000
NAA10	1.00000000000000000000
IKBKE	1.00000000000000000000
ARHGAP4	1.00000000000000000000
CD80	1.00000000000000000000
STAT4	1.00000000000000000000
TMTC2	1.00000000000000000000
IL10	1.00000000000000000000
SCARB1	1.00000000000000000000
TMEM132C	1.00000000000000000000
SLC15A4	1.00000000000000000000
IRF8	1.00000000000000000000
PRSS54	1.00000000000000000000
DNPEP	1.00000000000000000000
DRAM1	1.00000000000000000000
RENBP	1.00000000000000000000
HCFC1	1.00000000000000000000
TMEM187	1.00000000000000000000
PGAP1	1.00000000000000000000
ANKRD44	1.00000000000000000000

[GeneSet]
##Source=GeneWeaver Generated
##Type=N\A
##Project=N\A
##Name=Liver Cirrhosis, Biliary Union of 8 GeneSets.
##Description=The Boolean Algebra tool was used to find the Union of 8 sets: 269217, 393604, 270789, 268806, 269809, 242170, 268091, 268965
##Tag=GeneWeaver
POU2AF1	1.00000000000000000000
BTG4	1.00000000000000000000
CISD2	1.00000000000000000000
TMEM175	1.00000000000000000000
TYK2	1.00000000000000000000
IDUA	1.00000000000000000000
DGKQ	1.00000000000000000000
XPNPEP1	1.00000000000000000000
TGFB1	1.00000000000000000000
FGFRL1	1.00000000000000000000
RAD51B	1.00000000000000000000
IL12RB1	1.00000000000000000000
PDGFB	1.00000000000000000000
DCDC2	1.00000000000000000000
CXCR5	1.00000000000000000000
ABCB4	1.00000000000000000000
EXOC3L4	1.00000000000000000000
TNF	1.00000000000000000000
SYNGR1	1.00000000000000000000
TAB1	1.00000000000000000000
TNFAIP2	1.00000000000000000000
ABCB1	1.00000000000000000000
RNF145	1.00000000000000000000
PLEKHG6	1.00000000000000000000
DLAT	1.00000000000000000000
UBLCP1	1.00000000000000000000
IL12B	1.00000000000000000000
IL7R	1.00000000000000000000
ABCC2	1.00000000000000000000
TNFRSF1A	1.00000000000000000000
LBH	1.00000000000000000000
CFTR	1.00000000000000000000
BTNL2	1.00000000000000000000
TSBP1	1.00000000000000000000
CAPSL	1.00000000000000000000
UGT3A1	1.00000000000000000000
ADD3	1.00000000000000000000
MMEL1	1.00000000000000000000
IL6	1.00000000000000000000
HLA-DRA	1.00000000000000000000
HLA-DRB1	1.00000000000000000000
HLA-DQA1	1.00000000000000000000
FCGR2A	1.00000000000000000000
HLA-DQB1	1.00000000000000000000
OLIG3	1.00000000000000000000
TNFAIP3	1.00000000000000000000
PLCL2	1.00000000000000000000
PAM	1.00000000000000000000
IL1B	1.00000000000000000000
NUP210	1.00000000000000000000
VDR	1.00000000000000000000
IL1RN	1.00000000000000000000
GIN1	1.00000000000000000000
CLCA4	1.00000000000000000000
IGF1	1.00000000000000000000
ABCC4	1.00000000000000000000
TNFSF10	1.00000000000000000000
EIF4E	1.00000000000000000000
UBL3	1.00000000000000000000
TGFBR2	1.00000000000000000000
FBXL20	1.00000000000000000000
HLA-B	1.00000000000000000000
HLA-C	1.00000000000000000000
IL2RA	1.00000000000000000000
WDR35	1.00000000000000000000
PPIP5K2	1.00000000000000000000
IKZF3	1.00000000000000000000
DEXI	1.00000000000000000000
ELMO1	1.00000000000000000000
C5orf30	1.00000000000000000000
NOS3	1.00000000000000000000
IL12RB2	1.00000000000000000000
IRF5	1.00000000000000000000
DENND1B	1.00000000000000000000
SERBP1	1.00000000000000000000
SPIB	1.00000000000000000000
CLEC16A	1.00000000000000000000
TNPO3	1.00000000000000000000
C1orf53	1.00000000000000000000
IL1R1	1.00000000000000000000
SOCS1	1.00000000000000000000
LBR	1.00000000000000000000
IL1RL2	1.00000000000000000000
MYBPC2	1.00000000000000000000
IL1RL1	1.00000000000000000000
NAB1	1.00000000000000000000
IL18R1	1.00000000000000000000
SH2B3	1.00000000000000000000
ATXN2	1.00000000000000000000
TNFSF15	1.00000000000000000000
STAT1	1.00000000000000000000
IL4R	1.00000000000000000000
HLA-A	1.00000000000000000000
CCDC88B	1.00000000000000000000
STAT3	1.00000000000000000000
CXCL10	1.00000000000000000000
BRAP	1.00000000000000000000
SLC4A2	1.00000000000000000000
ALDH2	1.00000000000000000000
HLA-DPB1	1.00000000000000000000
IL21R	1.00000000000000000000
IL18RAP	1.00000000000000000000
NFKB1	1.00000000000000000000
RPS6KA4	1.00000000000000000000
HOXC13	1.00000000000000000000
ZPBP2	1.00000000000000000000
COL1A1	1.00000000000000000000
ESR1	1.00000000000000000000
TLR4	1.00000000000000000000
CCL20	1.00000000000000000000
SCHIP1	1.00000000000000000000
IL12A	1.00000000000000000000
DCTN4	1.00000000000000000000
ARL14	1.00000000000000000000
CTLA4	1.00000000000000000000
ORMDL3	1.00000000000000000000
GSDMB	1.00000000000000000000
MANBA	1.00000000000000000000
TRAFD1	1.00000000000000000000
ABCB11	1.00000000000000000000
STX1A	1.00000000000000000000
PDCD1	1.00000000000000000000
TMEM39A	1.00000000000000000000
SP100	1.00000000000000000000
CD80	1.00000000000000000000
TIMMDC1	1.00000000000000000000
STAT4	1.00000000000000000000
IL10	1.00000000000000000000
NPHP3	1.00000000000000000000
GAK	1.00000000000000000000

[GeneSet]
##Source=GeneWeaver Generated
##Type=N\A
##Project=N\A
##Name=Graves Disease Union of 8 GeneSets.
##Description=The Boolean Algebra tool was used to find the Union of 8 sets: 240611, 268295, 269324, 270480, 268914, 391939, 270324, 269662
##Tag=GeneWeaver
MBL2	1.00000000000000000000
SLC25A27	1.00000000000000000000
THY1	1.00000000000000000000
CD274	1.00000000000000000000
VEGFA	1.00000000000000000000
SSTR5	1.00000000000000000000
BACH2	1.00000000000000000000
SLC26A4	1.00000000000000000000
SLC5A5	1.00000000000000000000
INS	1.00000000000000000000
IGF2	1.00000000000000000000
NR3C1	1.00000000000000000000
MAP3K7	1.00000000000000000000
TGFB1	1.00000000000000000000
RHOH	1.00000000000000000000
CHRNA9	1.00000000000000000000
TPO	1.00000000000000000000
LTA	1.00000000000000000000
TNF	1.00000000000000000000
ABCB1	1.00000000000000000000
IL12B	1.00000000000000000000
BTNL2	1.00000000000000000000
TSBP1	1.00000000000000000000
IL18	1.00000000000000000000
MACROD2	1.00000000000000000000
IL6	1.00000000000000000000
VAV3	1.00000000000000000000
HLA-DRA	1.00000000000000000000
HLA-DRB1	1.00000000000000000000
HLA-DQA1	1.00000000000000000000
HLA-DQB1	1.00000000000000000000
TP53	1.00000000000000000000
SCGB3A2	1.00000000000000000000
TAP2	1.00000000000000000000
GC	1.00000000000000000000
C1QTNF6	1.00000000000000000000
CLCNKB	1.00000000000000000000
SSTR3	1.00000000000000000000
RAC2	1.00000000000000000000
IL1A	1.00000000000000000000
IL1B	1.00000000000000000000
IL3	1.00000000000000000000
VDR	1.00000000000000000000
MUC21	1.00000000000000000000
MUC22	1.00000000000000000000
IL1RN	1.00000000000000000000
CACNA1S	1.00000000000000000000
C6orf15	1.00000000000000000000
FOXP3	1.00000000000000000000
PSORS1C1	1.00000000000000000000
IGF1	1.00000000000000000000
IGF1R	1.00000000000000000000
SNHG32	1.00000000000000000000
IL5	1.00000000000000000000
IL13	1.00000000000000000000
GSTP1	1.00000000000000000000
CXCL8	1.00000000000000000000
DIO2	1.00000000000000000000
RNASET2	1.00000000000000000000
CYP1A1	1.00000000000000000000
KCNJ18	1.00000000000000000000
TSHR	1.00000000000000000000
FCRL3	1.00000000000000000000
FASLG	1.00000000000000000000
IL4	1.00000000000000000000
IL2	1.00000000000000000000
ESR2	1.00000000000000000000
HLA-B	1.00000000000000000000
HLA-C	1.00000000000000000000
BAK1	1.00000000000000000000
IL2RA	1.00000000000000000000
SLAMF6	1.00000000000000000000
FGFR1OP	1.00000000000000000000
CD40	1.00000000000000000000
ABO	1.00000000000000000000
GABRA3	1.00000000000000000000
IFIH1	1.00000000000000000000
TAP1	1.00000000000000000000
CCL5	1.00000000000000000000
IL23R	1.00000000000000000000
ADRB2	1.00000000000000000000
ITPR3	1.00000000000000000000
PTPN22	1.00000000000000000000
SLC25A16	1.00000000000000000000
PHLDB2	1.00000000000000000000
CYP27B1	1.00000000000000000000
ADIPOQ	1.00000000000000000000
FAS	1.00000000000000000000
CXCL9	1.00000000000000000000
SLC12A3	1.00000000000000000000
IL4R	1.00000000000000000000
GPR174	1.00000000000000000000
ITM2A	1.00000000000000000000
HLA-A	1.00000000000000000000
IFNG	1.00000000000000000000
SSTR1	1.00000000000000000000
ZFAT	1.00000000000000000000
NBN	1.00000000000000000000
PTGS2	1.00000000000000000000
CXCL10	1.00000000000000000000
PTPRC	1.00000000000000000000
HLA-DPB1	1.00000000000000000000
NFKB1	1.00000000000000000000
ESR1	1.00000000000000000000
LMOD1	1.00000000000000000000
IL12A	1.00000000000000000000
PRKDC	1.00000000000000000000
CD28	1.00000000000000000000
CTLA4	1.00000000000000000000
PDCD1	1.00000000000000000000
LRP2	1.00000000000000000000
SSTR2	1.00000000000000000000
CD40LG	1.00000000000000000000
ICAM1	1.00000000000000000000
BAX	1.00000000000000000000
IL10	1.00000000000000000000
TG	1.00000000000000000000
SLA	1.00000000000000000000
PPARG	1.00000000000000000000
BCL2	1.00000000000000000000
CCN4	1.00000000000000000000
