# Supplementary material for: Using hierarchical similarity to examine the genetics of Behçet’s disease
Source: BMC Res Notes. 2021 Sep 10;14:353. doi: 10.1186/s13104-021-05767-6 (PMC8434716; doi:10.1186/s13104-021-05767-6)
Supplement: Supplementary file 4 — Additional file 4: The genesets included in this text (.txt) file were created using the Boolean Algebra tool on publicly availablegenesets on Geneweaver. These genesets were used to conduct the BD Auotimmune Disease Run. This text file wascreated using the export genesets functionality in Geneweaver. All genesets included are publicly available andsearchable on Geneweaver. [file 13104_2021_5767_MOESM4_ESM.txt]

[GeneSet]
##Source=GeneWeaver Generated
##Type=N\A
##Project=N\A
##Name=[MeSH] Behcet Syndrome : D001528
##Description=Rare chronic inflammatory disease involving the small blood vessels. It is of unknown etiology and characterized by mucocutaneous ulceration in the mouth and genital region and uveitis with hypopyon. The neuro-ocular form may cause blindness and death. SYNOVITIS; THROMBOPHLEBITIS; gastrointestinal ulcerations; RETINAL VASCULITIS; and OPTIC ATROPHY may occur as well. 
 Generated by gene2mesh v. 1.1.1
##Tag=GeneWeaver
MBL2	1.00000000000000000000
VEGFA	1.00000000000000000000
SUMO4	1.00000000000000000000
IFNA1	1.00000000000000000000
TGFB1	1.00000000000000000000
LTA	1.00000000000000000000
SOD2	1.00000000000000000000
TNF	1.00000000000000000000
JAK2	1.00000000000000000000
ABCB1	1.00000000000000000000
TNFRSF1A	1.00000000000000000000
IL18	1.00000000000000000000
IL6	1.00000000000000000000
CPB2	1.00000000000000000000
HLA-DRB1	1.00000000000000000000
HLA-E	1.00000000000000000000
TNFRSF1B	1.00000000000000000000
IL17A	1.00000000000000000000
IL17F	1.00000000000000000000
PROCR	1.00000000000000000000
IL1A	1.00000000000000000000
IL1B	1.00000000000000000000
TNFSF13B	1.00000000000000000000
IL1RN	1.00000000000000000000
IL8	1.00000000000000000000
IL4	1.00000000000000000000
MMP9	1.00000000000000000000
IL2	1.00000000000000000000
HLA-B	1.00000000000000000000
NLRP3	1.00000000000000000000
HLA-C	1.00000000000000000000
MICA	1.00000000000000000000
MPO	1.00000000000000000000
MICB	1.00000000000000000000
TLR2	1.00000000000000000000
CXCR2	1.00000000000000000000
THBD	1.00000000000000000000
IL23R	1.00000000000000000000
CCR5	1.00000000000000000000
LEP	1.00000000000000000000
PTPN22	1.00000000000000000000
NOS3	1.00000000000000000000
IL12RB2	1.00000000000000000000
MTHFR	1.00000000000000000000
MEFV	1.00000000000000000000
F5	1.00000000000000000000
SERPINE1	1.00000000000000000000
IL23A	1.00000000000000000000
NOD2	1.00000000000000000000
HLA-A	1.00000000000000000000
IFNG	1.00000000000000000000
SLC11A1	1.00000000000000000000
HLA-G	1.00000000000000000000
GSTM1	1.00000000000000000000
RETN	1.00000000000000000000
TLR9	1.00000000000000000000
TREM1	1.00000000000000000000
TLR4	1.00000000000000000000
PROZ	1.00000000000000000000
CTLA4	1.00000000000000000000
F2	1.00000000000000000000
CCL2	1.00000000000000000000
STAT4	1.00000000000000000000
ICAM1	1.00000000000000000000
ACE	1.00000000000000000000
IL10	1.00000000000000000000
MMP2	1.00000000000000000000

[GeneSet]
##Source=GeneWeaver Generated
##Type=N\A
##Project=N\A
##Name=GWAS Catalog Data for Behcet's syndrome in 1 Afghanistan ancestry case, 154 Middle Eastern/North African ancestry cases, 2 Cape Verdian cases, 1 Curacao case, 1 Dominican Republic ancestry cases, 54 European ancestry cases, 1 Israeli case, 1 Surinamese ancestry case, 1 Thai ancestry case, 1 Chinese ancestry case, 119 Turkish ancestry cases, 87 Middle Eastern/North African ancestry controls, 5,756 controls
##Description=List of positional candidate genes after correcting for multiple testing and controlling the false discovery rate from genome wide association studies (GWAS) retrieved from the NHGRI-EBI Catalog of published genome-wide association studies (http://www.ebi.ac.uk/gwas/). The disease/trait examined in this study, as reported by the authors, was Behcet's disease. The EFO term Behcet's syndrome was annotated to this set after curation by NHGRI-EBI. Intergenic SNPS were mapped to both the upstream and downstream gene. P-value uploaded. This gene set was generated using gwas2gs v. 0.1.8 and the GWAS Catalog v. 1.0.1. 
##Tag=GeneWeaver
IL12A	1.000000000000000000E-10
IL12A-AS1	1.000000000000000000E-10

[GeneSet]
##Source=GeneWeaver Generated
##Type=N\A
##Project=N\A
##Name=GWAS Catalog Data for Behcet's syndrome in 147 Han Chinese ancestry cases, 951 Han Chinese ancestry controls
##Description=List of positional candidate genes after correcting for multiple testing and controlling the false discovery rate from genome wide association studies (GWAS) retrieved from the NHGRI-EBI Catalog of published genome-wide association studies (http://www.ebi.ac.uk/gwas/). The disease/trait examined in this study, as reported by the authors, was Behcet's disease. The EFO term Behcet's syndrome was annotated to this set after curation by NHGRI-EBI. Intergenic SNPS were mapped to both the upstream and downstream gene. P-value uploaded. This gene set was generated using gwas2gs v. 0.1.8 and the GWAS Catalog v. 1.0.1. 
##Tag=GeneWeaver
TFCP2L1	5.0000000000000000000E-9
HCG22	1.00000000000000000E-11
C6orf15	1.00000000000000000E-11
PSORS1C1	2.0000000000000000E-20
DHFRP2	2.000000000000000000E-10
MICA	2.000000000000000000E-10
MICB	2.000000000000000000E-10
STAT4	2.3000000000000000E-8
RNU6-283P	2.000000000000000000E-10

[GeneSet]
##Source=GeneWeaver Generated
##Type=N\A
##Project=N\A
##Name=GWAS Catalog Data for Behcet's syndrome in 611 Japanese ancestry cases, 737 Japanese ancestry controls
##Description=List of positional candidate genes after correcting for multiple testing and controlling the false discovery rate from genome wide association studies (GWAS) retrieved from the NHGRI-EBI Catalog of published genome-wide association studies (http://www.ebi.ac.uk/gwas/). The disease/trait examined in this study, as reported by the authors, was Behcet's disease. The EFO term Behcet's syndrome was annotated to this set after curation by NHGRI-EBI. Intergenic SNPS were mapped to both the upstream and downstream gene. P-value uploaded. This gene set was generated using gwas2gs v. 0.1.8 and the GWAS Catalog v. 1.0.1. 
##Tag=GeneWeaver
IL23R	2.00000000000000000E-11
IL12RB2	2.00000000000000000E-11
IL19	1.000000000000000000E-14
IL10	1.000000000000000000E-14

[GeneSet]
##Source=GeneWeaver Generated
##Type=N\A
##Project=N\A
##Name=GWAS Catalog Data for Behcet's syndrome in 1,215 Turkish ancestry cases, 1,278 Turkish ancestry controls
##Description=List of positional candidate genes after correcting for multiple testing and controlling the false discovery rate from genome wide association studies (GWAS) retrieved from the NHGRI-EBI Catalog of published genome-wide association studies (http://www.ebi.ac.uk/gwas/). The disease/trait examined in this study, as reported by the authors, was Behcet's disease. The EFO term Behcet's syndrome was annotated to this set after curation by NHGRI-EBI. Intergenic SNPS were mapped to both the upstream and downstream gene. P-value uploaded. This gene set was generated using gwas2gs v. 0.1.8 and the GWAS Catalog v. 1.0.1. 
##Tag=GeneWeaver
IL23R	7.0000000000000000000E-9
IL12RB2	7.0000000000000000000E-9
IL10	4.000000000000000000E-18

[GeneSet]
##Source=GeneWeaver Generated
##Type=N\A
##Project=N\A
##Name=GWAS Catalog Data for Behcet's syndrome in 435 Turkish uveitis cases, 780 Turkish without uveitis cases, 1,278 Turkish controls
##Description=List of positional candidate genes after correcting for multiple testing and controlling the false discovery rate from genome wide association studies (GWAS) retrieved from the NHGRI-EBI Catalog of published genome-wide association studies (http://www.ebi.ac.uk/gwas/). The disease/trait examined in this study, as reported by the authors, was Behcet's disease. The EFO term Behcet's syndrome was annotated to this set after curation by NHGRI-EBI. Intergenic SNPS were mapped to both the upstream and downstream gene. P-value uploaded. This gene set was generated using gwas2gs v. 0.1.8 and the GWAS Catalog v. 1.0.1. 
##Tag=GeneWeaver
CCR3	4.0000000000000000000E-13
CCR1	4.0000000000000000000E-13
KLRC4	1.0000000000000000000E-9
KLRC4-KLRK1	1.0000000000000000000E-9
IL12A	6.00000000000000000E-7
IL12A-AS1	6.00000000000000000E-7
STAT4	1.0000000000000000000E-9
ERAP1	2.0025000000000000E-8

[GeneSet]
##Source=GeneWeaver Generated
##Type=N\A
##Project=N\A
##Name=Behcet's GWAS data from Fei et al paper
##Description=GWAS conducted in 152 Turkish Behcets patients and 172 ethnically matched controls
##Tag=GeneWeaver
CCDC180	0.000042000000000000000000
UBASH3B	0.00150000000000000000
UBAC2	0.00580000000000000000
CPVL	0.000100000000000000000000

[GeneSet]
##Source=GeneWeaver Generated
##Type=N\A
##Project=N\A
##Name=Intestinal Behcet's GWAS data from Kim et al
##Description=GWAS conducted in Korean patients. 
Geneset derived from IBD associated genes
100 BD without intestinal involvement 
99 BD with intestinal involvement 
597 controls
##Tag=GeneWeaver
YIPF7	0.00035000000000000000
NAALADL2	0.00038000000000000000
ERAP1	0.01600000000000000000
IL10	0.00760000000000000000

[GeneSet]
##Source=GeneWeaver Generated
##Type=N\A
##Project=N\A
##Name=Behcet's GWAS data from Kim et al
##Description=GWAS conducted in Korean patients. 
Geneset derived from BD associated genes
100 BD without intestinal involvement 
99 BD with intestinal involvement 
597 controls
##Tag=GeneWeaver
HLA-B	0.000024000000000000000000

[GeneSet]
##Source=GeneWeaver Generated
##Type=N\A
##Project=N\A
##Name=Behcet's GWAS data from Remmers et al paper
##Description=GWAS conducted in 1,215 Turkish BD patients with 1278 controls
##Tag=GeneWeaver
HLA-B	1.00000000000000000000
MICA	1.00000000000000000000
IL23R	1.00000000000000000000
IL12RB2	1.00000000000000000000
HLA-A	5.4900000000000000000E-9
IL10	2.22000000000000000E-7
CPLX1	5.2900000000000000E-8

[GeneSet]
##Source=GeneWeaver Generated
##Type=N\A
##Project=N\A
##Name=Behcet's GWAS data from Lee et al paper
##Description=GWAS conducted in 379 Korean BD patients and 800 Korean controls
##Tag=GeneWeaver
GIMAP4	0.000007700000000000000000
GIMAP2	0.00026700000000000000
GIMAP1	0.000035300000000000000000

[GeneSet]
##Source=GeneWeaver Generated
##Type=N\A
##Project=N\A
##Name=Behcet's GWAS data from Ortiz-Fernandez et al paper
##Description=GWAS conducted in 278 Spanish BD cases and 1,517 Spanish unaffected controls.
Validated with 130 BD Spanish BD cases and 600 additional Spanish controls
##Tag=GeneWeaver
HLA-B	5.5600000000000000000E-25
HLA-A	0.00968000000000000000

[GeneSet]
##Source=GeneWeaver Generated
##Type=N\A
##Project=N\A
##Name=Behcets disease GWAS Iranian Xavier et al
##Description=GWAS conducted in 292 Iranian BD cases and 294 Iranian unaffected controls.
##Tag=GeneWeaver
HLA-B	1.00000000000000000000
FUT2	1.00000000000000000000

[GeneSet]
##Source=GeneWeaver Generated
##Type=N\A
##Project=N\A
##Name=Immune Genes Genetic Factors of Behcets Disease
##Description=Genes associated with Behcet's disease compiled from a Deng et al Systematic Review.
##Tag=GeneWeaver
SUMO4	1.00000000000000000000
REL	1.00000000000000000000
TNFAIP3	1.00000000000000000000
UBAC2	1.00000000000000000000
FOXP3	1.00000000000000000000
PSORS1C1	1.00000000000000000000
HLA-B	1.00000000000000000000
MICA	1.00000000000000000000
NCOA5	1.00000000000000000000
GIMAP2	1.00000000000000000000
GIMAP1	1.00000000000000000000
IL23R	1.00000000000000000000
CIITA	1.00000000000000000000
CCR1	1.00000000000000000000
NOD1	1.00000000000000000000
MEFV	1.00000000000000000000
FUT2	1.00000000000000000000
NOD2	1.00000000000000000000
HLA-A	1.00000000000000000000
KLRC4	1.00000000000000000000
TLR4	1.00000000000000000000
IL12A	1.00000000000000000000
STAT4	1.00000000000000000000
ERAP1	1.00000000000000000000
IL10	1.00000000000000000000
IRF8	1.00000000000000000000

[GeneSet]
##Source=GeneWeaver Generated
##Type=N\A
##Project=N\A
##Name=Gene Expression Profiling in Behcet’s Disease from Puccetti et al
##Description=Study aimed to identify specific gene signatures in peripheral blood cells (PBCs) of Behcet's disease patients with active disease using novel gene expression and network analysis. 179 genes were modulated in 10 PBCs of BD patients when compared to 10 healthy donors.
##Tag=GeneWeaver
TRAV13-1	0.00100000000000000000
VEGFA	0.00300000000000000000
IFIT2	0.00100000000000000000
SERPINB2	0.01300000000000000000
SAMSN1	0.00600000000000000000
PTENP1	0.00100000000000000000
CD4	0.01600000000000000000
TNF	0.00800000000000000000
YY1	0.00600000000000000000
THBS1	0.00100000000000000000
JUND	0.00800000000000000000
SERPINB9	0.00100000000000000000
AKIRIN2	0.00100000000000000000
TNFAIP3	0.01200000000000000000
PROCR	0.00100000000000000000
IL-1A	0.00100000000000000000
CD6	0.00100000000000000000
IL6R	0.01100000000000000000
DUSP1	0.01300000000000000000
BCL2L11	0.00100000000000000000
IL-1RN	0.00800000000000000000
DUSP2	0.00100000000000000000
DHX9	0.00100000000000000000
NR4A2	0.01200000000000000000
KIR2DS4	0.00200000000000000000
KIR2DL4	0.00400000000000000000
CEACAM8	0.00300000000000000000
DAB2	0.00600000000000000000
NAPA	0.00100000000000000000
DDX3X	0.00100000000000000000
PIK3R1	0.00100000000000000000
NKTR	0.00100000000000000000
CXCL1	0.00300000000000000000
CXCL3	0.01500000000000000000
CXCL2	0.00700000000000000000
DEFA1	0.00700000000000000000
PDE4B	0.00400000000000000000
FCRL2	0.00100000000000000000
EREG	0.01300000000000000000
NLRP3	0.01100000000000000000
CD84	0.00200000000000000000
TLR2	0.01500000000000000000
PROS1	0.00200000000000000000
IER3	0.00100000000000000000
AP2M1	0.00100000000000000000
SOCS3	0.00100000000000000000
IL6ST	0.00500000000000000000
CD72	0.01500000000000000000
THBD	0.01500000000000000000
CCR1	0.00200000000000000000
SERPINE2	0.00300000000000000000
IRF5	0.00100000000000000000
BLNK	0.00100000000000000000
SOCS1	0.01200000000000000000
F5	0.00100000000000000000
CSF3R	0.01200000000000000000
STAT1	0.00100000000000000000
EGR1	0.00200000000000000000
STAT2	0.00200000000000000000
CCL3	0.00700000000000000000
CD3E	0.00400000000000000000
PTX3	0.00100000000000000000
TFPI	0.00100000000000000000
PLK2	0.01200000000000000000
TLR4	0.00100000000000000000
CCL20	0.01100000000000000000
CD28	0.01400000000000000000
CTLA4	0.00300000000000000000
ICOS	0.00600000000000000000
CXCR4	0.00800000000000000000
NAMPT	0.00800000000000000000
CCL2	0.00200000000000000000
MMP8	0.01200000000000000000
ICAM1	0.01500000000000000000

[GeneSet]
##Source=GeneWeaver Generated
##Type=N\A
##Project=N\A
##Name=Behcet's Disease Malacards
##Description=Behcet's disease geneses generated from MalaCards genes associated with BD (https://www.malacards.org/card/behcet_syndrome)
##Tag=GeneWeaver
TNFRSF1A	1.00000000000000000000
UBAC2	1.00000000000000000000
HLA-B	1.00000000000000000000
IL23R	1.00000000000000000000
MEFV	1.00000000000000000000
NOD2	1.00000000000000000000
KLRC4	1.00000000000000000000
ERAP1	1.00000000000000000000
IL10	1.00000000000000000000
PSTPIP1	1.00000000000000000000

[GeneSet]
##Source=GeneWeaver Generated
##Type=N\A
##Project=N\A
##Name=OMIM AUTOINFLAMMATORY SYNDROME, FAMILIAL, BEHCET-LIKE; AISBL
##Description=Results from AUTOINFLAMMATORY SYNDROME, FAMILIAL, BEHCET-LIKE; AISBL OMIM entry
##Tag=GeneWeaver
TNFAIP3	1.00000000000000000000
